# Supplementary material for: Inhibition of neurogenic contractions in renal arteries and of cholinergic contractions in coronary arteries by the presumed inhibitor of ADP-ribosylation factor 6, NAV2729
Source: Naunyn Schmiedebergs Arch Pharmacol. 2022 Feb 10;395(4):471–85. doi: 10.1007/s00210-022-02218-2 (PMC8873054; doi:10.1007/s00210-022-02218-2)
Supplement: Supplementary file 3 — Supplementary file3 (XLSX 24 KB) [file 210_2022_2218_MOESM3_ESM.xlsx]

## Sheet: renal
	renal arteries
	second KCl-induced contraction (% of first KCl-induced contraction
	after…
	DMSO	NAV2729 (5 µM)
	178.059	214.047
	143.711	127.696
	129.422	157.83
	124.963	138.235
	128.299	133.687
	Case 1								NAV	CON
		channel 1	NAV					Mean	214.047	178.059
			base1	5.897	base2	KCL 2M 400ul
			after KCl	20.114	6.101	32.034
				14.217		25.933
						182.408
		channel 2	NAV
			base1	11.82	base2	KCL 2M 400ul
			after KCl	17.741	6.627	21.174
				5.921		14.547
						245.685
		channel 3	Control
			base1	6.23	base2	KCL 2M 400ul
			after KCl	16.323	4.341	20.166
				10.093		15.825
						156.792
		channel 4	Control
			base1	3.858	base2	KCL 2M 400ul
			after KCl	16.916	3.362	29.39
				13.058		26.028
						199.326
	Case 2								NAV	CON
		channel 1	NAV					Mean	127.696	143.711
			base1	6.532	base2	KCL 2M 400ul
			after KCl	14.474	6.598	16.085
				7.942		9.487
						119.454
		channel 2	NAV
			base1	4.235	base2	KCL 2M 400ul
			after KCl	20.368	4.248	26.179
				16.133		21.931
						135.939
		channel 3	Control
			base1	5.126	base2	KCL 2M 400ul
			after KCl	38.238	4.031	52.636
				33.112		48.605
						146.79
		channel 4	Control
			base1	7.636	base2	KCL 2M 400ul
			after KCl	47.147	6.071	61.636
				39.511		55.565
						140.632
	Case 3								NAV	CON
		channel 1	NAV					Mean	157.83	129.422
			base1	10.682	base2	KCL 2M 400ul
			after KCl	15.208	9.279	14.867
				4.526		5.588
						123.464
		channel 2	NAV
			base1	7.164	base2	KCL 2M 400ul
			after KCl	15.736	4.045	20.52
				8.572		16.475
						192.196
		channel 3	Control
			base1	3.357	base2	KCL 2M 400ul
			after KCl	26.007	10.037	41.12
				22.65		31.083
						137.232
		channel 4	Control
			base1	4.749	base2	KCL 2M 400ul
			after KCl	28.147	8.061	36.516
				23.398		28.455
						121.613
	Case 4								NAV	CON
		channel 1	NAV					Mean	138.235	124.963
			base1	10.033	base2	KCL 2M 400ul
			after KCl	26.857	4.188	27.875
				16.824		23.687
						140.793
		channel 2	NAV
			base1	7.561	base2	KCL 2M 400ul
			after KCl	16.306	5.024	16.889
				8.745		11.865
						135.678
		channel 3	Control
			base1	8.464	base2	KCL 2M 400ul
			after KCl	26.125	8.323	32.727
				17.661		24.404
						138.18
		channel 4	Control
			base1	8.422	base2	KCL 2M 400ul
			after KCl	19.218	6.563	18.627
				10.796		12.064
						111.745
	Case 5								NAV	CON
		channel 1	NAV					Mean	133.687	128.299
			base1	9.467	base2	KCL 2M 400ul
			after KCl	15.225	7.081	15.267
				5.758		8.186
						142.167
		channel 2	NAV
			base1	9.171	base2	KCL 2M 400ul
			after KCl	19.958	9.678	23.184
				10.787		13.506
						125.206
		channel 3	Control
			base1	5.571	base2	KCL 2M 400ul
			after KCl	13.607	6.124	17.117
				8.036		10.993
						136.797
		channel 4	Control
			base1	6.062	base2	KCL 2M 400ul
			after KCl	16.607	6.333	18.966
				10.545		12.633
						119.801

## Sheet: coronary
	coronary arteries
	second KCl-induced contraction (% of first KCl-induced contraction
	after…
	DMSO	NAV2729 (5 µM)
	213.411	195.961
	162.258	172.886
	109.252	133.638
	132.66	154.533
	150.201	129.942
	Case 1								NAV	CON
		channel 1	NAV					Mean	195.961	213.411
			base1	19.492	base2	KCL 2M 400ul
			after KCl	31.342	19.728	41.598
				11.85		21.87
						184.557
		channel 2	NAV
			base1	21.089	base2	KCL 2M 400ul
			after KCl	29.86	20.957	39.145
				8.771		18.188
						207.365
		channel 3	Control
			base1	25.105	base2	KCL 2M 400ul
			after KCl	33.374	16.028	38.543
				8.269		22.515
						272.282
		channel 4	Control
			base1	15.572	base2	KCL 2M 400ul
			after KCl	37.899	11.627	46.131
				22.327		34.504
						154.539
	Case 2								NAV	CON
		channel 1	Control					Mean	172.886	162.258
			base1	15.272	base2	KCL 2M 400ul
			after KCl	64.31	15.709	90.241
				49.038		74.532
						151.988
		channel 2	NAV
			base1	30.25	base2	KCL 2M 400ul
			after KCl	62.267	21.706	79.201
				32.017		57.495
						179.576
		channel 3	Control
			base1	28.424	base2	KCL 2M 400ul
			after KCl	71.581	19.23	93.688
				43.157		74.458
						172.528
		channel 4	NAV
			base1	13.935	base2	KCL 2M 400ul
			after KCl	34.181	8.563	42.211
				20.246		33.648
						166.196
	Case 3								NAV	CON
		channel 1	Control					Mean	133.638	109.252
			base1	17.449	base2	KCL 2M 400ul
			after KCl	65.384	7.899	76.133
				47.935		68.234
						142.347
		channel 2	NAV
			base1	11.663	base2	KCL 2M 400ul
			after KCl	59.876	7.158	66.979
				48.213		59.821
						124.076
		channel 3	Control
			base1	13.654	base2	KCL 2M 400ul
			after KCl	58.82	10.872	45.269
				45.166		34.397
						76.1568
		channel 4	NAV
			base1	16.466	base2	KCL 2M 400ul
			after KCl	29.876	5.17	24.373
				13.41		19.203
						143.199
	Case 4								NAV	CON
		channel 1	Control					Mean	154.533	132.66
			base1	28.254	base2	KCL 2M 400ul
			after KCl	88.84	24.475	105.735
				60.586		81.26
						134.123
		channel 2	Control
			base1	15.463	base2	KCL 2M 400ul
			after KCl	83.562	21.754	111.098
				68.099		89.344
						131.197
		channel 3	NAV
			base1	17.262	base2	KCL 2M 400ul
			after KCl	79.24	18.036	110.495
				61.978		92.459
						149.18
		channel 4	NAV
			base1	42.215	base2	KCL 2M 400ul
			after KCl	87.754	18.062	90.872
				45.539		72.81
						159.885
	Case 5								NAV	CON
		channel 1	Control					Mean	129.942	150.201
			base1	17.928	base2	KCL 2M 400ul
			after KCl	69.767	17.187	98.108
				51.839		80.921
						156.101
		channel 2	Control
			base1	22.424	base2	KCL 2M 400ul
			after KCl	77.434	16.413	95.793
				55.01		79.38
						144.301
		channel 3	NAV
			base1	12.613	base2	KCL 2M 400ul
			after KCl	83.767	11.989	94.725
				71.154		82.736
						116.277
		channel 4	NAV
			base1	20.049	base2	KCL 2M 400ul
			after KCl	67.967	14.667	83.48
				47.918		68.813
						143.606
