# Supplementary material for: Inhibition of neurogenic contractions in renal arteries and of cholinergic contractions in coronary arteries by the presumed inhibitor of ADP-ribosylation factor 6, NAV2729
Source: Naunyn Schmiedebergs Arch Pharmacol. 2022 Feb 10;395(4):471–85. doi: 10.1007/s00210-022-02218-2 (PMC8873054; doi:10.1007/s00210-022-02218-2)
Supplement: Supplementary file 4 — Supplementary file4 (XLSX 261 KB) [file 210_2022_2218_MOESM4_ESM.xlsx]

## Sheet: Mtx NAV 5uM
	coronary
	control	Mtx (µM)	#1	#2	#3	#4	#5		mean	SD
		0.1	0.228945	0.135099	-0.228814	0.44352	0.0580727		0.127365	0.245966
		0.3	0.363685	1.58913	-0.425443	1.39986	0.37925		0.661297	0.829982
		1	0.966338	2.05503	-0.188906	3.61053	1.51108		1.59081	1.40165
		3	1.8802	5.57677	0.869277	3.63363	3.27577		3.04713	1.79584
		10	2.51751	8.26958	4.27414	8.55394	4.62922		5.64888	2.64776
		30	4.17623	8.5065	5.29054	9.30469	6.14267		6.68413	2.16294
		100	2.0381	10.2196	7.00435	11.3976	9.17904		7.96774	3.6875
		300	1.91966	10.2104	10.2426	20.2541	8.92068		10.3095	6.5427
		1000	1.09801	9.73892	21.1047	20.9078	11.7058		12.911	8.39861
	NAV2729	Mtx (µM)	#1	#2	#3	#4	#5		mean	SD
	5 µM
		0.1	0.532222	0.780895	-0.426428	2.08121	0.0672062		0.607021	0.944521
		0.3	0.366264	1.16489	-1.03548	3.82818	0.070083		0.878787	1.82769
		1	1.68989	1.91786	-0.600392	6.3977	0.961549		2.07332	2.61038
		3	2.51808	2.62375	0.667133	6.43165	1.84435		2.81699	2.16566
		10	2.22312	4.6203	1.9064	8.45802	1.94578		3.83072	2.82293
		30	2.80293	8.88515	4.34702	9.77934	2.36054		5.635	3.46917
		100	3.39348	9.82333	5.15364	13.7773	3.72451		7.17444	4.49708
		300	3.21453	9.77597	8.29297	14.5424	4.42895		8.05096	4.51892
		1000	1.60393	15.2169	9.12274	15.5503	6.10083		9.51895	5.98608
	Case 1																0.1mM10ul	0.1mM20ul	1mM7ul	1mM20ul	10mM7ul	10mM20ul	10mM70ul	100mM20ul	100mM70ul
		channel 1	NAV													NAV	0.532222	0.366264	1.68989	2.51808	2.22312	2.80293	3.39348	3.21453	1.60393
			base1	17.226	base2	0.1mM10ul	0.1mM20ul	1mM7ul	1mM20ul	10mM7ul	10mM20ul	10mM70ul	100mM20ul	100mM70ul		control	0.228945	0.363685	0.966338	1.8802	2.51751	4.17623	2.0381	1.91966	1.09801
			after KCl	45.166	13.831	13.992	13.932	14.066	14.316	14.765	15.089	15.419	15.319	14.419
				27.94		0.161	0.101	0.235	0.485	0.934	1.258	1.588	1.488	0.588
						0.576235	0.361489	0.841088	1.73586	3.34288	4.50251	5.68361	5.3257	2.10451		Mean	NAV	control
																0.1mM10ul	0.532222	0.228945
		channel 2	NAV													0.1mM20ul	0.366264	0.363685
			base1	17.807	base2	0.1mM10ul	0.1mM20ul	1mM7ul	1mM20ul	10mM7ul	10mM20ul	10mM70ul	100mM20ul	100mM70ul		1mM7ul	1.68989	0.966338
			after KCl	38.29	15.053	15.153	15.129	15.573	15.729	15.279	15.279	15.279	15.279	15.279		1mM20ul	2.51808	1.8802
				20.483		0.1	0.076	0.52	0.676	0.226	0.226	0.226	0.226	0.226		10mM7ul	2.22312	2.51751
						0.48821	0.371039	2.53869	3.3003	1.10335	1.10335	1.10335	1.10335	1.10335		10mM20ul	2.80293	4.17623
																10mM70ul	3.39348	2.0381
		channel 3	Control													100mM20ul	3.21453	1.91966
			base1	16.026	base2	0.1mM10ul	0.1mM20ul	1mM7ul	1mM20ul	10mM7ul	10mM20ul	10mM70ul	100mM20ul	100mM70ul		100mM70ul	1.60393	1.09801
			after KCl	56.869	12.841	13.015	13.074	13.34	13.687	14.532	14.332	13.832	13.532	12.999
				40.843		0.174	0.233	0.499	0.846	1.691	1.491	0.991	0.691	0.158
						0.426022	0.570477	1.22175	2.07135	4.14024	3.65056	2.42636	1.69184	0.386847
		channel4	Control
			base1	16.213	base2	0.1mM10ul	0.1mM20ul	1mM7ul	1mM20ul	10mM7ul	10mM20ul	10mM70ul	100mM20ul	100mM70ul
			after KCl	57.005	12.083	12.096	12.147	12.373	12.772	12.448	14.001	12.756	12.959	12.821
				40.792		0.013	0.064	0.29	0.689	0.365	1.918	0.673	0.876	0.738
						0.031869	0.156894	0.710924	1.68906	0.894783	4.7019	1.64983	2.14748	1.80918
	Case 2	channel 1															0.1mM10ul	0.1mM20ul	1mM7ul	1mM20ul	10mM7ul	10mM20ul	10mM70ul	100mM20ul	100mM70ul
			NAV													NAV	0.780895	1.16489	1.91786	2.62375	4.6203	8.88515	9.82333	9.77597	15.2169
			base1	15.799	base2	0.1mM10ul	0.1mM20ul	1mM7ul	1mM20ul	10mM7ul	10mM20ul	10mM70ul	100mM20ul	100mM70ul		control	0.135099	1.58913	2.05503	5.57677	8.26958	8.5065	10.2196	10.2104	9.73892
			after KCl	41.512	10.131	10.251	10.335	10.531	10.728	10.91	11.35	11.726	12.559	13.255
				25.713		0.12	0.204	0.4	0.597	0.779	1.219	1.595	2.428	3.124
						0.46669	0.793373	1.55563	2.32178	3.0296	4.74079	6.20309	9.44269	12.1495		Mean	NAV	control
		channel 2														0.1mM10ul	0.780895	0.135099
			NAV													0.1mM20ul	1.16489	1.58913
			base1	20.072	base2	0.1mM10ul	0.1mM20ul	1mM7ul	1mM20ul	10mM7ul	10mM20ul	10mM70ul	100mM20ul	100mM70ul		1mM7ul	1.91786	2.05503
			after KCl	56.781	18.385	18.787	18.949	19.222	19.459	20.665	23.168	23.32	22.096	25.097		1mM20ul	2.62375	5.57677
				36.709		0.402	0.564	0.837	1.074	2.28	4.783	4.935	3.711	6.712		10mM7ul	4.6203	8.26958
						1.0951	1.53641	2.28009	2.92571	6.21101	13.0295	13.4436	10.1092	18.2843		10mM20ul	8.88515	8.5065
		channel 3														10mM70ul	9.82333	10.2196
			Control													100mM20ul	9.77597	10.2104
			base1	17.813	base2	0.1mM10ul	0.1mM20ul	1mM7ul	1mM20ul	10mM7ul	10mM20ul	10mM70ul	100mM20ul	100mM70ul		100mM70ul	15.2169	9.73892
			after KCl	57.333	13.207	13.31	13.423	13.57	13.64	14.422	14.77	15.57	15.835	16.544
				39.52		0.103	0.216	0.363	0.433	1.215	1.563	2.363	2.628	3.337
						0.260628	0.546559	0.918522	1.09565	3.07439	3.95496	5.97925	6.6498	8.44383
		channel4
			Control
			base1	23.017	base2	0.1mM10ul	0.1mM20ul	1mM7ul	1mM20ul	10mM7ul	10mM20ul	10mM70ul	100mM20ul	100mM70ul
			after KCl	43.916	16.421	16.423	16.971	17.088	18.523	19.235	19.15	19.443	19.299	18.727
				20.899		0.002	0.55	0.667	2.102	2.814	2.729	3.022	2.878	2.306
						0.00956984	2.6317	3.19154	10.0579	13.4648	13.058	14.46	13.771	11.034
	Case 3	channel 1															0.1mM10ul	0.1mM20ul	1mM7ul	1mM20ul	10mM7ul	10mM20ul	10mM70ul	100mM20ul	100mM70ul
			NAV													NAV	-0.426428	-1.03548	-0.600392	0.667133	1.9064	4.34702	5.15364	8.29297	9.12274
			base1	19.485	base2	0.1mM10ul	0.1mM20ul	1mM7ul	1mM20ul	10mM7ul	10mM20ul	10mM70ul	100mM20ul	100mM70ul		control	-0.228814	-0.425443	-0.188906	0.869277	4.27414	5.29054	7.00435	10.2426	21.1047
			after KCl	70.35	19.778	19.581	19.363	19.882	20.341	21.39	23.229	23.122	24.658	24.006
				50.865		-0.197	-0.415	0.104	0.563	1.612	3.451	3.344	4.88	4.228
						-0.3873	-0.815885	0.204463	1.10685	3.16917	6.78463	6.57427	9.59402	8.3122		Mean	NAV	control
		channel 2														0.1mM10ul	-0.426428	-0.228814
			NAV													0.1mM20ul	-1.03548	-0.425443
			base1	18.217	base2	0.1mM10ul	0.1mM20ul	1mM7ul	1mM20ul	10mM7ul	10mM20ul	10mM70ul	100mM20ul	100mM70ul		1mM7ul	-0.600392	-0.188906
			after KCl	64.828	19.525	19.308	18.94	18.87	19.631	19.825	20.415	21.265	22.784	24.155		1mM20ul	0.667133	0.869277
				46.611		-0.217	-0.585	-0.655	0.106	0.3	0.89	1.74	3.259	4.63		10mM7ul	1.9064	4.27414
						-0.465555	-1.25507	-1.40525	0.227414	0.643625	1.90942	3.73302	6.99191	9.93328		10mM20ul	4.34702	5.29054
		channel 3														10mM70ul	5.15364	7.00435
			Control													100mM20ul	8.29297	10.2426
			base1	20.523	base2	0.1mM10ul	0.1mM20ul	1mM7ul	1mM20ul	10mM7ul	10mM20ul	10mM70ul	100mM20ul	100mM70ul		100mM70ul	9.12274	21.1047
			after KCl	61.608	20.88	20.738	20.546	20.537	20.599	21.283	22.064	22.9	24.979	27.186
				41.085		-0.142	-0.334	-0.343	-0.281	0.403	1.184	2.02	4.099	6.306
						-0.345625	-0.812949	-0.834855	-0.683948	0.980893	2.88183	4.91664	9.97688	15.3487
		channel4
			Control
			base1	17.733	base2	0.1mM10ul	0.1mM20ul	1mM7ul	1mM20ul	10mM7ul	10mM20ul	10mM70ul	100mM20ul	100mM70ul
			after KCl	73.089	20.233	20.171	20.212	20.486	21.574	24.422	24.495	25.266	26.05	35.102
				55.356		-0.062	-0.021	0.253	1.341	4.189	4.262	5.033	5.817	14.869
						-0.112002	-0.0379363	0.457042	2.4225	7.56738	7.69926	9.09206	10.5083	26.8607
	Case 4																0.1mM10ul	0.1mM20ul	1mM7ul	1mM20ul	10mM7ul	10mM20ul	10mM70ul	100mM20ul	100mM70ul
		channel 1	Control													NAV	2.08121	3.82818	6.3977	6.43165	8.45802	9.77934	13.7773	14.5424	15.5503
			base1	15.451	base2	0.1mM10ul	0.1mM20ul	1mM7ul	1mM20ul	10mM7ul	10mM20ul	10mM70ul	100mM20ul	100mM70ul		control	0.44352	1.39986	3.61053	3.63363	8.55394	9.30469	11.3976	20.2541	20.9078
			after KCl	58.741	15.713	15.905	16.319	17.276	17.286	19.416	19.741	20.647	24.481	24.764
				43.29		0.192	0.606	1.563	1.573	3.703	4.028	4.934	8.768	9.051
						0.44352	1.39986	3.61053	3.63363	8.55394	9.30469	11.3976	20.2541	20.9078		Mean	NAV	control
																0.1mM10ul	2.08121	0.44352
		channel 1	Control													0.1mM20ul	3.82818	1.39986
			base1	15.451	base2	0.1mM10ul	0.1mM20ul	1mM7ul	1mM20ul	10mM7ul	10mM20ul	10mM70ul	100mM20ul	100mM70ul		1mM7ul	6.3977	3.61053
			after KCl	58.741	15.713	15.905	16.319	17.276	17.286	19.416	19.741	20.647	24.481	24.764		1mM20ul	6.43165	3.63363
				43.29		0.192	0.606	1.563	1.573	3.703	4.028	4.934	8.768	9.051		10mM7ul	8.45802	8.55394
						0.44352	1.39986	3.61053	3.63363	8.55394	9.30469	11.3976	20.2541	20.9078		10mM20ul	9.77934	9.30469
																10mM70ul	13.7773	11.3976
		channel 3	NAV													100mM20ul	14.5424	20.2541
			base1	14.228	base2	0.1mM10ul	0.1mM20ul	1mM7ul	1mM20ul	10mM7ul	10mM20ul	10mM70ul	100mM20ul	100mM70ul		100mM70ul	15.5503	20.9078
			after KCl	52.523	15.572	16.369	17.038	18.022	18.035	18.811	19.317	20.848	21.141	21.527
				38.295		0.797	1.466	2.45	2.463	3.239	3.745	5.276	5.569	5.955
						2.08121	3.82818	6.3977	6.43165	8.45802	9.77934	13.7773	14.5424	15.5503
		channel 3	NAV
			base1	14.228	base2	0.1mM10ul	0.1mM20ul	1mM7ul	1mM20ul	10mM7ul	10mM20ul	10mM70ul	100mM20ul	100mM70ul
			after KCl	52.523	15.572	16.369	17.038	18.022	18.035	18.811	19.317	20.848	21.141	21.527
				38.295		0.797	1.466	2.45	2.463	3.239	3.745	5.276	5.569	5.955
						2.08121	3.82818	6.3977	6.43165	8.45802	9.77934	13.7773	14.5424	15.5503
	Case 5																0.1mM10ul	0.1mM20ul	1mM7ul	1mM20ul	10mM7ul	10mM20ul	10mM70ul	100mM20ul	100mM70ul
		channel 1	Control													NAV	0.0672062	0.070083	0.961549	1.84435	1.94578	2.36054	3.72451	4.42895	6.10083
			base1	5.132	base2	0.1mM10ul	0.1mM20ul	1mM7ul	1mM20ul	10mM7ul	10mM20ul	10mM70ul	100mM20ul	100mM70ul		control	0.0580727	0.37925	1.51108	3.27577	4.62922	6.14267	9.17904	8.92068	11.7058
			after KCl	89.509	4.354	4.403	4.674	5.629	7.118	8.26	9.537	12.099	11.881	14.231
				84.377		0.049	0.32	1.275	2.764	3.906	5.183	7.745	7.527	9.877
						0.0580727	0.37925	1.51108	3.27577	4.62922	6.14267	9.17904	8.92068	11.7058		Mean	NAV	control
																0.1mM10ul	0.0672062	0.0580727
		channel 2	Control													0.1mM20ul	0.070083	0.37925
			base1	5.132	base2	0.1mM10ul	0.1mM20ul	1mM7ul	1mM20ul	10mM7ul	10mM20ul	10mM70ul	100mM20ul	100mM70ul		1mM7ul	0.961549	1.51108
			after KCl	89.509	4.354	4.403	4.674	5.629	7.118	8.26	9.537	12.099	11.881	14.231		1mM20ul	1.84435	3.27577
				84.377		0.049	0.32	1.275	2.764	3.906	5.183	7.745	7.527	9.877		10mM7ul	1.94578	4.62922
						0.0580727	0.37925	1.51108	3.27577	4.62922	6.14267	9.17904	8.92068	11.7058		10mM20ul	2.36054	6.14267
																10mM70ul	3.72451	9.17904
		channel 3	NAV													100mM20ul	4.42895	8.92068
			base1	5.34	base2	0.1mM10ul	0.1mM20ul	1mM7ul	1mM20ul	10mM7ul	10mM20ul	10mM70ul	100mM20ul	100mM70ul		100mM70ul	6.10083	11.7058
			after KCl	70.098	4.313	4.316	4.331	4.803	5.232	5.348	5.384	6.387	6.873	8.242
				64.758		0.003	0.018	0.49	0.919	1.035	1.071	2.074	2.56	3.929
						0.00463263	0.0277958	0.756663	1.41913	1.59826	1.65385	3.20269	3.95318	6.0672
		channel 4	NAV
			base1	6.357	base2	0.1mM10ul	0.1mM20ul	1mM7ul	1mM20ul	10mM7ul	10mM20ul	10mM70ul	100mM20ul	100mM70ul
			after KCl	69.541	4.754	4.836	4.825	5.491	6.188	6.203	6.692	7.437	7.853	8.63
				63.184		0.082	0.071	0.737	1.434	1.449	1.938	2.683	3.099	3.876
						0.12978	0.11237	1.16643	2.26956	2.2933	3.06723	4.24633	4.90472	6.13446

## Sheet: PE NAV 5uM
	coronary
	control	PE (µM)	#1	#2	#3	#4	#5	#6		mean	SD
		0.1	0.0356091	0.00744013	0.226995	-0.0014208	-1.18149	-0.999194		-0.318678	0.606274
		0.3	0.434157	-0.194466	1.04908	0.637529	-4.65006	-1.49391		-0.702945	2.12713
		1	0.62179	0.779267	3.63015	2.79146	-3.21708	-0.859112		0.624412	2.47841
		3	2.05985	0.858375	7.80435	6.2759	-2.66192	-0.349583		2.33116	3.99692
		10	3.18702	1.0076	9.44727	6.01039	6.92289	0.298157		4.47889	3.58332
		30	3.5883	0.998215	9.39598	5.31228	7.01305	-1.15866		4.19153	3.88559
		100	3.72526	0.630009	7.73694	4.12541	11.1601	-1.5473		4.30508	4.62373
		300	2.46525	-0.0253441	8.79049	4.51505	14.2254	0.845185		5.136	5.45053
		1000	3.11306	2.78916	24.3849	23.7317	31.7865	12.5649		16.395	12.0894
	NAV2729	PE (µM)	#1	#2	#3	#4	#5	#6		mean	SD
	5 µM
		0.1	0.570606	-0.0806846	0.20727	0.130955	-1.40189	-0.638798		-0.20209	0.710004
		0.3	1.63262	-0.210348	0.537933	1.13904	-2.96518	-1.12504		-0.165164	1.68468
		1	2.36342	0.183262	1.83307	3.16569	-2.6516	-0.590603		0.717207	2.15845
		3	4.62965	1.47441	4.33854	7.5363	4.2979	0.428588		3.78423	2.52822
		10	9.12789	1.25755	5.04287	9.99418	3.76758	0.777542		4.9946	3.88167
		30	10.2403	0.543828	5.05433	6.10953	1.59557	-0.988074		3.75925	4.16564
		100	10.1791	0.14244	5.17877	4.9935	0.235186	-1.62683		3.1837	4.41079
		300	10.5157	-0.63563	8.89624	7.74028	0.604104	-0.473027		4.44128	5.1435
		1000	11.2627	-0.552736	21.9812	18.0689	15.679	7.07556		12.2525	8.1483
	Case 1																0.1mM10ul	0.1mM20ul	1mM7ul	1mM20ul	10mM7ul	10mM20ul	10mM70ul	100mM20ul	100mM70ul
		channel 1	NAV													NAV	0.570606	1.63262	2.36342	4.62965	9.12789	10.2403	10.1791	10.5157	11.2627
			base1	18.24	base2	0.1mM10ul	0.1mM20ul	1mM7ul	1mM20ul	10mM7ul	10mM20ul	10mM70ul	100mM20ul	100mM70ul		control	0.0356091	0.434157	0.62179	2.05985	3.18702	3.5883	3.72526	2.46525	3.11306
			after KCl	73.795	16.324	16.641	17.231	17.637	18.896	21.395	22.013	21.979	22.166	22.581
				55.555		0.317	0.907	1.313	2.572	5.071	5.689	5.655	5.842	6.257
						0.570606	1.63262	2.36342	4.62965	9.12789	10.2403	10.1791	10.5157	11.2627		Mean	NAV	control
																0.1mM10ul	0.570606	0.0356091
		channel 2	Control													0.1mM20ul	1.63262	0.434157
			base1	20.369	base2	0.1mM10ul	0.1mM20ul	1mM7ul	1mM20ul	10mM7ul	10mM20ul	10mM70ul	100mM20ul	100mM70ul		1mM7ul	2.36342	0.62179
			after KCl	93.384	27.748	27.774	28.065	28.202	29.252	30.075	30.368	30.468	29.548	30.021		1mM20ul	4.62965	2.05985
				73.015		0.026	0.317	0.454	1.504	2.327	2.62	2.72	1.8	2.273		10mM7ul	9.12789	3.18702
						0.0356091	0.434157	0.62179	2.05985	3.18702	3.5883	3.72526	2.46525	3.11306		10mM20ul	10.2403	3.5883
																10mM70ul	10.1791	3.72526
		channel 1	NAV													100mM20ul	10.5157	2.46525
			base1	18.24	base2	0.1mM10ul	0.1mM20ul	1mM7ul	1mM20ul	10mM7ul	10mM20ul	10mM70ul	100mM20ul	100mM70ul		100mM70ul	11.2627	3.11306
			after KCl	73.795	16.324	16.641	17.231	17.637	18.896	21.395	22.013	21.979	22.166	22.581
				55.555		0.317	0.907	1.313	2.572	5.071	5.689	5.655	5.842	6.257
						0.570606	1.63262	2.36342	4.62965	9.12789	10.2403	10.1791	10.5157	11.2627
		channel4	Control
			base1	20.369	base2	0.1mM10ul	0.1mM20ul	1mM7ul	1mM20ul	10mM7ul	10mM20ul	10mM70ul	100mM20ul	100mM70ul
			after KCl	93.384	27.748	27.774	28.065	28.202	29.252	30.075	30.368	30.468	29.548	30.021
				73.015		0.026	0.317	0.454	1.504	2.327	2.62	2.72	1.8	2.273
						0.0356091	0.434157	0.62179	2.05985	3.18702	3.5883	3.72526	2.46525	3.11306
	Case 2	channel 1															0.1mM10ul	0.1mM20ul	1mM7ul	1mM20ul	10mM7ul	10mM20ul	10mM70ul	100mM20ul	100mM70ul
			NAV													NAV	-0.0806846	-0.210348	0.183262	1.47441	1.25755	0.543828	0.14244	-0.63563	-0.552736
			base1	14.472	base2	0.1mM10ul	0.1mM20ul	1mM7ul	1mM20ul	10mM7ul	10mM20ul	10mM70ul	100mM20ul	100mM70ul		control	0.00744013	-0.194466	0.779267	0.858375	1.0076	0.998215	0.630009	-0.0253441	2.78916
			after KCl	70.71	11.397	11.389	11.285	11.671	12.067	12.367	11.819	11.56	11.067	10.925
				56.238		-0.008	-0.112	0.274	0.67	0.97	0.422	0.163	-0.33	-0.472
						-0.0142253	-0.199154	0.487215	1.19137	1.72481	0.750382	0.28984	-0.586792	-0.83929		Mean	NAV	control
		channel 2														0.1mM10ul	-0.0806846	0.00744013
			Control													0.1mM20ul	-0.210348	-0.194466
			base1	13.103	base2	0.1mM10ul	0.1mM20ul	1mM7ul	1mM20ul	10mM7ul	10mM20ul	10mM70ul	100mM20ul	100mM70ul		1mM7ul	0.183262	0.779267
			after KCl	71.945	9.761	9.804	9.706	10.765	10.866	10.146	9.861	9.807	9.286	9.914		1mM20ul	1.47441	0.858375
				58.842		0.043	-0.055	1.004	1.105	0.385	0.1	0.046	-0.475	0.153		10mM7ul	1.25755	1.0076
						0.0730771	-0.0934707	1.70626	1.87791	0.654295	0.169947	0.0781755	-0.807247	0.260018		10mM20ul	0.543828	0.998215
		channel 3														10mM70ul	0.14244	0.630009
			NAV													100mM20ul	-0.63563	-0.0253441
			base1	15.392	base2	0.1mM10ul	0.1mM20ul	1mM7ul	1mM20ul	10mM7ul	10mM20ul	10mM70ul	100mM20ul	100mM70ul		100mM70ul	-0.552736	2.78916
			after KCl	75.877	11.585	11.496	11.451	11.512	12.648	12.063	11.789	11.582	11.171	11.424
				60.485		-0.089	-0.134	-0.073	1.063	0.478	0.204	-0.003	-0.414	-0.161
						-0.147144	-0.221543	-0.120691	1.75746	0.790279	0.337274	-0.00495991	-0.684467	-0.266182
		channel4
			Control
			base1	14.04	base2	0.1mM10ul	0.1mM20ul	1mM7ul	1mM20ul	10mM7ul	10mM20ul	10mM70ul	100mM20ul	100mM70ul
			after KCl	36.378	9.783	9.77	9.717	9.75	9.747	10.087	10.191	10.047	9.952	10.971
				22.338		-0.013	-0.066	-0.033	-0.036	0.304	0.408	0.264	0.169	1.188
						-0.0581968	-0.295461	-0.14773	-0.16116	1.36091	1.82648	1.18184	0.756558	5.31829
	Case 3	channel 1															0.1mM10ul	0.1mM20ul	1mM7ul	1mM20ul	10mM7ul	10mM20ul	10mM70ul	100mM20ul	100mM70ul
			NAV													NAV	0.20727	0.537933	1.83307	4.33854	5.04287	5.05433	5.17877	8.89624	21.9812
			base1	13.424	base2	0.1mM10ul	0.1mM20ul	1mM7ul	1mM20ul	10mM7ul	10mM20ul	10mM70ul	100mM20ul	100mM70ul		control	0.226995	1.04908	3.63015	7.80435	9.44727	9.39598	7.73694	8.79049	24.3849
			after KCl	88.54	10.308	10.472	10.939	12.298	14.839	15.557	15.655	15.995	17.171	29.896
				75.116		0.164	0.631	1.99	4.531	5.249	5.347	5.687	6.863	19.588
						0.218329	0.840034	2.64924	6.032	6.98786	7.11832	7.57096	9.13654	26.077		Mean	NAV	control
		channel 2														0.1mM10ul	0.20727	0.226995
			Control													0.1mM20ul	0.537933	1.04908
			base1	13.836	base2	0.1mM10ul	0.1mM20ul	1mM7ul	1mM20ul	10mM7ul	10mM20ul	10mM70ul	100mM20ul	100mM70ul		1mM7ul	1.83307	3.63015
			after KCl	76.755	9.996	10.178	10.505	11.831	13.562	14.531	14.676	14.152	14.581	16.951		1mM20ul	4.33854	7.80435
				62.919		0.182	0.509	1.835	3.566	4.535	4.68	4.156	4.585	6.955		10mM7ul	5.04287	9.44727
						0.289261	0.808977	2.91645	5.6676	7.20768	7.43813	6.60532	7.28715	11.0539		10mM20ul	5.05433	9.39598
		channel 3														10mM70ul	5.17877	7.73694
			NAV													100mM20ul	8.89624	8.79049
			base1	14.41	base2	0.1mM10ul	0.1mM20ul	1mM7ul	1mM20ul	10mM7ul	10mM20ul	10mM70ul	100mM20ul	100mM70ul		100mM70ul	21.9812	24.3849
			after KCl	67.414	9.427	9.531	9.552	9.966	10.829	11.069	11.012	10.904	14.015	18.907
				53.004		0.104	0.125	0.539	1.402	1.642	1.585	1.477	4.588	9.48
						0.196212	0.235831	1.0169	2.64508	3.09788	2.99034	2.78658	8.65595	17.8854
		channel4
			Control
			base1	15.33	base2	0.1mM10ul	0.1mM20ul	1mM7ul	1mM20ul	10mM7ul	10mM20ul	10mM70ul	100mM20ul	100mM70ul
			after KCl	71.179	13.537	13.629	14.257	15.963	19.089	20.064	19.878	18.49	19.286	34.601
				55.849		0.092	0.72	2.426	5.552	6.527	6.341	4.953	5.749	21.064
						0.16473	1.28919	4.34386	9.94109	11.6869	11.3538	8.86856	10.2938	37.716
	Case 4	channel 1															0.1mM10ul	0.1mM20ul	1mM7ul	1mM20ul	10mM7ul	10mM20ul	10mM70ul	100mM20ul	100mM70ul
			NAV													NAV	0.130955	1.13904	3.16569	7.5363	9.99418	6.10953	4.9935	7.74028	13.1396
			base1	14.172	base2	0.1mM10ul	0.1mM20ul	1mM7ul	1mM20ul	10mM7ul	10mM20ul	10mM70ul	100mM20ul	100mM70ul		control	-0.0014208	0.637529	2.79146	6.2759	6.01039	5.31228	4.12541	4.51505	8.9058
			after KCl	91.322	9.66	9.808	10.78	12.07	15.77	16.434	15.73	14.569	16.098	20
				77.15		0.148	1.12	2.41	6.11	6.774	6.07	4.909	6.438	10.34
						0.191834	1.45172	3.12378	7.91964	8.7803	7.86779	6.36293	8.34478	13.4025		Mean	NAV	control
		channel 2														0.1mM10ul	0.130955	-0.0014208
			Control													0.1mM20ul	1.13904	0.637529
			base1	15.047	base2	0.1mM10ul	0.1mM20ul	1mM7ul	1mM20ul	10mM7ul	10mM20ul	10mM70ul	100mM20ul	100mM70ul		1mM7ul	3.16569	2.79146
			after KCl	85.065	11.423	11.509	11.599	12.114	13.29	13.979	13.82	13.461	13.8	16.346		1mM20ul	7.5363	6.2759
				70.018		0.086	0.176	0.691	1.867	2.556	2.397	2.038	2.377	4.923		10mM7ul	9.99418	6.01039
						0.122826	0.251364	0.986889	2.66646	3.65049	3.42341	2.91068	3.39484	7.03105		10mM20ul	6.10953	5.31228
		channel 3														10mM70ul	4.9935	4.12541
			NAV													100mM20ul	7.74028	4.51505
			base1	16.094	base2	0.1mM10ul	0.1mM20ul	1mM7ul	1mM20ul	10mM7ul	10mM20ul	10mM70ul	100mM20ul	100mM70ul		100mM70ul	13.1396	8.9058
			after KCl	91.727	10.405	10.458	11.03	12.831	15.815	18.882	13.696	13.146	15.802	20.144
				75.633		0.053	0.625	2.426	5.41	8.477	3.291	2.741	5.397	9.739
						0.0700752	0.826359	3.20759	7.15296	11.2081	4.35128	3.62408	7.13577	12.8767
		channel4
			Control
			base1	14.272	base2	0.1mM10ul	0.1mM20ul	1mM7ul	1mM20ul	10mM7ul	10mM20ul	10mM70ul	100mM20ul	100mM70ul
			after KCl	85.094	10.571	10.482	11.296	13.826	17.572	16.499	15.671	14.353	14.562	18.206
				70.822		-0.089	0.725	3.255	7.001	5.928	5.1	3.782	3.991	7.635
						-0.125667	1.02369	4.59603	9.88535	8.37028	7.20115	5.34015	5.63525	10.7805
	Case 5																0.1mM10ul	0.1mM20ul	1mM7ul	1mM20ul	10mM7ul	10mM20ul	10mM70ul	100mM20ul	100mM70ul
		channel 1	NAV													NAV	-1.40189	-2.96518	-2.6516	4.2979	3.76758	1.59557	0.235186	0.604104	6.45608
			base1	15.451	base2	0.1mM10ul	0.1mM20ul	1mM7ul	1mM20ul	10mM7ul	10mM20ul	10mM70ul	100mM20ul	100mM70ul		control	-1.18149	-4.65006	-3.21708	-2.66192	6.92289	7.01305	11.1601	14.2254	17.5516
			after KCl	37.136	9.92	9.616	9.277	9.345	10.852	10.737	10.266	9.971	10.051	11.32
				21.685		-0.304	-0.643	-0.575	0.932	0.817	0.346	0.051	0.131	1.4
						-1.40189	-2.96518	-2.6516	4.2979	3.76758	1.59557	0.235186	0.604104	6.45608		Mean	NAV	control
																0.1mM10ul	-1.40189	-1.18149
		channel 1	NAV													0.1mM20ul	-2.96518	-4.65006
			base1	15.451	base2	0.1mM10ul	0.1mM20ul	1mM7ul	1mM20ul	10mM7ul	10mM20ul	10mM70ul	100mM20ul	100mM70ul		1mM7ul	-2.6516	-3.21708
			after KCl	37.136	9.92	9.616	9.277	9.345	10.852	10.737	10.266	9.971	10.051	11.32		1mM20ul	4.2979	-2.66192
				21.685		-0.304	-0.643	-0.575	0.932	0.817	0.346	0.051	0.131	1.4		10mM7ul	3.76758	6.92289
						-1.40189	-2.96518	-2.6516	4.2979	3.76758	1.59557	0.235186	0.604104	6.45608		10mM20ul	1.59557	7.01305
																10mM70ul	0.235186	11.1601
		channel 3	Control													100mM20ul	0.604104	14.2254
			base1	23.381	base2	0.1mM10ul	0.1mM20ul	1mM7ul	1mM20ul	10mM7ul	10mM20ul	10mM70ul	100mM20ul	100mM70ul		100mM70ul	6.45608	17.5516
			after KCl	44.456	17.705	17.456	16.725	17.027	17.144	19.164	19.183	20.057	20.703	21.404
				21.075		-0.249	-0.98	-0.678	-0.561	1.459	1.478	2.352	2.998	3.699
						-1.18149	-4.65006	-3.21708	-2.66192	6.92289	7.01305	11.1601	14.2254	17.5516
		channel 4	control
			base1	23.381	base2	0.1mM10ul	0.1mM20ul	1mM7ul	1mM20ul	10mM7ul	10mM20ul	10mM70ul	100mM20ul	100mM70ul
			after KCl	44.456	17.705	17.456	16.725	17.027	17.144	19.164	19.183	20.057	20.703	21.404
				21.075		-0.249	-0.98	-0.678	-0.561	1.459	1.478	2.352	2.998	3.699
						-1.18149	-4.65006	-3.21708	-2.66192	6.92289	7.01305	11.1601	14.2254	17.5516

## Sheet: Mch NAV 5uM
	coronary
	control	Mch (µM)	#1	#2	#3	#4	#5		mean	SD
		0.1	2.15986	2.37721	0.699995	0.750991	1.01497		1.4006	0.804953
		0.3	25.7987	37.9754	12.9411	15.1664	2.25699		18.8277	13.5819
		1	102.308	113.422	18.2429	36.6571	8.868		55.8994	48.6384
		3	136.413	150.114	70.3952	133.989	14.8022		101.142	57.2736
		10	152.234	150.008	64.1954	127.891	15.5732		101.98	59.9944
		30	151.385	115.501	55.4007	94.6867	8.723		85.1392	55.0574
		100	142.633	108.509	42.7501	56.3475	7.33048		71.514	53.8596
		300	133.063	94.3391	35.2651	49.5521	5.68557		63.5809	50.3097
		1000	128.721	89.432	27.5713	40.3867	5.0778		58.2378	50.0652
	NAV2729	Mch (µM)	#1	#2	#3	#4	#5		mean	SD			% inhibition					MW	SD
	5 µM
		0.1	2.28829	3.01313	0.689485	0.190466	0.898478		1.41597	1.1842			-5.94608	-26.7508	1.50131	74.638	11.477	10.9839	38.251
		0.3	51.4164	37.2615	20.9695	26.7085	1.52767		27.5767	18.6084			-99.2982	1.87976	-62.0384	-76.1034	32.3136	-40.6493	55.4222
		1	105.713	102.909	15.3893	31.014	14.766		53.9583	46.4349			-3.329	9.26872	15.6424	15.3944	-66.5092	-5.90653	34.7408
		3	126.558	124.554	46.5206	119.088	14.9673		86.3375	52.0333			7.22387	17.0272	33.9151	11.1211	-1.11567	13.6343	13.1129
		10	132.175	129.607	31.4019	76.8329	14.634		76.9301	54.269			13.1763	13.6001	51.0839	39.9229	6.03135	24.7629	19.5726
		30	126.426	76.7792	21.8411	50.7068	9.9465		57.1399	46.6392			16.487	33.5251	60.5762	46.4478	-14.0261	28.602	28.8487
		100	117.153	57.2479	10.2535	25.9221	10.3403		44.1834	45.0704			17.8638	47.2413	76.0152	53.9961	-41.0588	30.8115	45.2323
		300	104.828	42.1573	7.36382	18.1148	8.65049		36.223	40.8134			21.2188	55.313	79.1186	63.4429	-52.1482	33.389	52.2968
		1000	98.7226	36.992	5.50464	14.8306	7.64887		32.7397	38.9354			23.3053	58.6367	80.0349	63.2786	-50.6335	34.9244	52.0969
	Case 1																0.1mM10ul	0.1mM20ul	1mM7ul	1mM20ul	10mM7ul	10mM20ul	10mM70ul	100mM20ul	100mM70ul
		channel 1	Control													NAV	2.28829	51.4164	105.713	126.558	132.175	126.426	117.153	104.828	98.7226
			base1	12.914	base2	0.1mM10ul	0.1mM20ul	1mM7ul	1mM20ul	10mM7ul	10mM20ul	10mM70ul	100mM20ul	100mM70ul		control	2.15986	25.7987	102.308	136.413	152.234	151.385	142.633	133.063	128.721
			after KCl	44.928	10.798	11.74	20.468	44.544	51.404	61.148	62.564	60.2	58.427	58.089
				32.014		0.942	9.67	33.746	40.606	50.35	51.766	49.402	47.629	47.291
						2.94246	30.2055	105.41	126.838	157.275	161.698	154.314	148.776	147.72		Mean	NAV	control
																0.1mM10ul	2.28829	2.15986
		channel 2	Control													0.1mM20ul	51.4164	25.7987
			base1	11.692	base2	0.1mM10ul	0.1mM20ul	1mM7ul	1mM20ul	10mM7ul	10mM20ul	10mM70ul	100mM20ul	100mM70ul		1mM7ul	105.713	102.308
			after KCl	76.095	13.368	14.255	27.145	77.259	107.388	108.165	104.222	97.705	88.945	84.033		1mM20ul	126.558	136.413
				64.403		0.887	13.777	63.891	94.02	94.797	90.854	84.337	75.577	70.665		10mM7ul	132.175	152.234
						1.37727	21.3919	99.205	145.987	147.193	141.071	130.952	117.35	109.723		10mM20ul	126.426	151.385
																10mM70ul	117.153	142.633
		channel 3	NAV													100mM20ul	104.828	133.063
			base1	9.516	base2	0.1mM10ul	0.1mM20ul	1mM7ul	1mM20ul	10mM7ul	10mM20ul	10mM70ul	100mM20ul	100mM70ul		100mM70ul	98.7226	128.721
			after KCl	60.205	7.983	9.234	31.939	59.826	70.852	73.965	71.478	71.035	65.202	63.13
				50.689		1.251	23.956	51.843	62.869	65.982	63.495	63.052	57.219	55.147
						2.46799	47.2607	102.277	124.029	130.17	125.264	124.39	112.882	108.795
		channel4	NAV
			base1	13.285	base2	0.1mM10ul	0.1mM20ul	1mM7ul	1mM20ul	10mM7ul	10mM20ul	10mM70ul	100mM20ul	100mM70ul
			after KCl	80.344	12.955	14.369	50.221	86.15	99.52	102.935	98.514	86.664	77.851	72.403
				67.059		1.414	37.266	73.195	86.565	89.98	85.559	73.709	64.896	59.448
						2.10859	55.572	109.15	129.088	134.18	127.588	109.917	96.7745	88.6503
	Case 2																0.1mM10ul	0.1mM20ul	1mM7ul	1mM20ul	10mM7ul	10mM20ul	10mM70ul	100mM20ul	100mM70ul
		channel 1	Control													NAV	3.01313	37.2615	102.909	124.554	129.607	76.7792	57.2479	42.1573	36.992
			base1	6.8	base2	0.1mM10ul	0.1mM20ul	1mM7ul	1mM20ul	10mM7ul	10mM20ul	10mM70ul	100mM20ul	100mM70ul		control	2.37721	37.9754	113.422	150.114	150.008	115.501	108.509	94.3391	89.432
			after KCl	36.769	4.681	5.201	9.876	27.36	42.226	39.779	30.277	28.445	23.889	22.485
				29.969		0.52	5.195	22.679	37.545	35.098	25.596	23.764	19.208	17.804
						1.73513	17.3346	75.6749	125.279	117.114	85.4083	79.2953	64.0929	59.4081		Mean	NAV	control
																0.1mM10ul	3.01313	2.37721
		channel 2	Control													0.1mM20ul	37.2615	37.9754
			base1	18.834	base2	0.1mM10ul	0.1mM20ul	1mM7ul	1mM20ul	10mM7ul	10mM20ul	10mM70ul	100mM20ul	100mM70ul		1mM7ul	102.909	113.422
			after KCl	88.453	22.968	25.07	63.776	128.21	144.765	150.302	124.329	118.849	109.703	106.132		1mM20ul	124.554	150.114
				69.619		2.102	40.808	105.242	121.797	127.334	101.361	95.881	86.735	83.164		10mM7ul	129.607	150.008
						3.01929	58.6162	151.169	174.948	182.901	145.594	137.722	124.585	119.456		10mM20ul	76.7792	115.501
																10mM70ul	57.2479	108.509
		channel 3	NAV													100mM20ul	42.1573	94.3391
			base1	18.889	base2	0.1mM10ul	0.1mM20ul	1mM7ul	1mM20ul	10mM7ul	10mM20ul	10mM70ul	100mM20ul	100mM70ul		100mM70ul	36.992	89.432
			after KCl	98.695	14.185	15.918	42.824	103.403	126.667	116.769	89.988	60.849	47.507	43.364
				79.806		1.733	28.639	89.218	112.482	102.584	75.803	46.664	33.322	29.179
						2.17152	35.8858	111.794	140.944	128.542	94.9841	58.4718	41.7538	36.5624
		channel4	NAV
			base1	12.401	base2	0.1mM10ul	0.1mM20ul	1mM7ul	1mM20ul	10mM7ul	10mM20ul	10mM70ul	100mM20ul	100mM70ul
			after KCl	88.074	12.035	14.952	41.273	83.186	93.885	110.918	56.36	54.43	44.242	40.353
				75.673		2.917	29.238	71.151	81.85	98.883	44.325	42.395	32.207	28.318
						3.85474	38.6373	94.0243	108.163	130.671	58.5744	56.0239	42.5608	37.4215
	Case 3																0.1mM10ul	0.1mM20ul	1mM7ul	1mM20ul	10mM7ul	10mM20ul	10mM70ul	100mM20ul	100mM70ul
		channel 1	Control													NAV	0.689485	20.9695	15.3893	46.5206	31.4019	21.8411	10.2535	7.36382	5.50464
			base1	12.588	base2	0.1mM10ul	0.1mM20ul	1mM7ul	1mM20ul	10mM7ul	10mM20ul	10mM70ul	100mM20ul	100mM70ul		control	0.699995	12.9411	18.2429	70.3952	64.1954	55.4007	42.7501	35.2651	27.5713
			after KCl	101.866	22.089	22.906	28.679	36.441	84.577	87.525	83.143	73.683	64.909	56.767
				89.278		0.817	6.59	14.352	62.488	65.436	61.054	51.594	42.82	34.678
						0.915119	7.38144	16.0756	69.9926	73.2947	68.3864	57.7903	47.9625	38.8427		Mean	NAV	control
																0.1mM10ul	0.689485	0.699995
		channel 2	Control													0.1mM20ul	20.9695	12.9411
			base1	10.59	base2	0.1mM10ul	0.1mM20ul	1mM7ul	1mM20ul	10mM7ul	10mM20ul	10mM70ul	100mM20ul	100mM70ul		1mM7ul	15.3893	18.2429
			after KCl	100.511	10.733	11.169	27.369	29.086	74.395	60.276	48.873	35.65	31.026	25.39		1mM20ul	46.5206	70.3952
				89.921		0.436	16.636	18.353	63.662	49.543	38.14	24.917	20.293	14.657		10mM7ul	31.4019	64.1954
						0.48487	18.5007	20.4101	70.7977	55.0961	42.415	27.7099	22.5676	16.2999		10mM20ul	21.8411	55.4007
																10mM70ul	10.2535	42.7501
		channel 3	NAV													100mM20ul	7.36382	35.2651
			base1	10.033	base2	0.1mM10ul	0.1mM20ul	1mM7ul	1mM20ul	10mM7ul	10mM20ul	10mM70ul	100mM20ul	100mM70ul		100mM70ul	5.50464	27.5713
			after KCl	104.076	11.802	13.001	34.536	23.937	51.856	38.007	26.356	16.757	15.407	14.421
				94.043		1.199	22.734	12.135	40.054	26.205	14.554	4.955	3.605	2.619
						1.27495	24.174	12.9037	42.5912	27.8649	15.4759	5.26887	3.83335	2.7849
		channel4	NAV
			base1	10.877	base2	0.1mM10ul	0.1mM20ul	1mM7ul	1mM20ul	10mM7ul	10mM20ul	10mM70ul	100mM20ul	100mM70ul
			after KCl	146.425	12.113	12.254	36.193	36.342	80.497	59.472	50.346	32.768	26.88	23.261
				135.548		0.141	24.08	24.229	68.384	47.359	38.233	20.655	14.767	11.148
						0.104022	17.7649	17.8748	50.45	34.9389	28.2062	15.2381	10.8943	8.22439
	Case 4																0.1mM10ul	0.1mM20ul	1mM7ul	1mM20ul	10mM7ul	10mM20ul	10mM70ul	100mM20ul	100mM70ul
		channel 1	Control													NAV	0.190466	26.7085	31.014	119.088	76.8329	50.7068	25.9221	18.1148	14.8306
			base1	15.178	base2	0.1mM10ul	0.1mM20ul	1mM7ul	1mM20ul	10mM7ul	10mM20ul	10mM70ul	100mM20ul	100mM70ul		control	0.750991	15.1664	36.6571	133.989	127.891	94.6867	56.3475	49.5521	40.3867
			after KCl	104.172	15.855	16.213	33.86	45.074	127.539	135.514	99.084	58.903	54.136	46.072
				88.994		0.358	18.005	29.219	111.684	119.659	83.229	43.048	38.281	30.217
						0.402274	20.2317	32.8326	125.496	134.457	93.522	48.3718	43.0153	33.954		Mean	NAV	control
																0.1mM10ul	0.190466	0.750991
		channel 2	Control													0.1mM20ul	26.7085	15.1664
			base1	12.708	base2	0.1mM10ul	0.1mM20ul	1mM7ul	1mM20ul	10mM7ul	10mM20ul	10mM70ul	100mM20ul	100mM70ul		1mM7ul	31.014	36.6571
			after KCl	90.274	12.912	13.765	20.747	44.312	123.429	107.018	87.26	62.805	56.418	49.228		1mM20ul	119.088	133.989
				77.566		0.853	7.835	31.4	110.517	94.106	74.348	49.893	43.506	36.316		10mM7ul	76.8329	127.891
						1.09971	10.1011	40.4817	142.481	121.324	95.8513	64.3233	56.089	46.8195		10mM20ul	50.7068	94.6867
																10mM70ul	25.9221	56.3475
		channel 3	NAV													100mM20ul	18.1148	49.5521
			base1	12.605	base2	0.1mM10ul	0.1mM20ul	1mM7ul	1mM20ul	10mM7ul	10mM20ul	10mM70ul	100mM20ul	100mM70ul		100mM70ul	14.8306	40.3867
			after KCl	120.717	11.563	11.667	37.277	38.56	115.624	67.107	44.521	27.934	24.501	22.676
				108.112		0.104	25.714	26.997	104.061	55.544	32.958	16.371	12.938	11.113
						0.0961965	23.7846	24.9713	96.253	51.3764	30.4851	15.1426	11.9672	10.2792
		channel4	NAV
			base1	14.595	base2	0.1mM10ul	0.1mM20ul	1mM7ul	1mM20ul	10mM7ul	10mM20ul	10mM70ul	100mM20ul	100mM70ul
			after KCl	109.771	13.622	13.893	41.825	48.891	148.698	110.977	81.129	48.553	36.714	32.069
				95.176		0.271	28.203	35.269	135.076	97.355	67.507	34.931	23.092	18.447
						0.284736	29.6325	37.0566	141.922	102.289	70.9286	36.7015	24.2624	19.382
	Case 5																0.1mM10ul	0.1mM20ul	1mM7ul	1mM20ul	10mM7ul	10mM20ul	10mM70ul	100mM20ul	100mM70ul
		channel 1	Control													NAV	0.898478	1.52767	14.766	14.9673	14.634	9.9465	10.3403	8.65049	7.64887
			base1	13.658	base2	0.1mM10ul	0.1mM20ul	1mM7ul	1mM20ul	10mM7ul	10mM20ul	10mM70ul	100mM20ul	100mM70ul		control	1.01497	2.25699	8.868	14.8022	15.5732	8.723	7.33048	5.68557	5.0778
			after KCl	71.346	10.92	11.797	11.843	18.41	23.314	21.821	17.242	16.339	15.451	14.985
				57.688		0.877	0.923	7.49	12.394	10.901	6.322	5.419	4.531	4.065
						1.52025	1.59999	12.9836	21.4845	18.8965	10.959	9.39363	7.85432	7.04653		Mean	NAV	control
																0.1mM10ul	0.898478	1.01497
		channel 2	NAV													0.1mM20ul	1.52767	2.25699
			base1	13.31	base2	0.1mM10ul	0.1mM20ul	1mM7ul	1mM20ul	10mM7ul	10mM20ul	10mM70ul	100mM20ul	100mM70ul		1mM7ul	14.766	8.868
			after KCl	63.532	10.335	10.563	11.628	23.13	22.231	17.476	17.45	18.364	17.137	16.346		1mM20ul	14.9673	14.8022
				50.222		0.228	1.293	12.795	11.896	7.141	7.115	8.029	6.802	6.011		10mM7ul	14.634	15.5732
						0.453984	2.57457	25.4769	23.6868	14.2189	14.1671	15.987	13.5439	11.9689		10mM20ul	9.9465	8.723
																10mM70ul	10.3403	7.33048
		channel 3	Control													100mM20ul	8.65049	5.68557
			base1	13.652	base2	0.1mM10ul	0.1mM20ul	1mM7ul	1mM20ul	10mM7ul	10mM20ul	10mM70ul	100mM20ul	100mM70ul		100mM70ul	7.64887	5.0778
			after KCl	70.55	11.913	12.203	13.571	14.617	16.533	18.883	15.604	14.91	13.914	13.682
				56.898		0.29	1.658	2.704	4.62	6.97	3.691	2.997	2.001	1.769
						0.509684	2.91399	4.75236	8.11979	12.25	6.48705	5.26732	3.51682	3.10907
		channel 4	NAV
			base1	12.485	base2	0.1mM10ul	0.1mM20ul	1mM7ul	1mM20ul	10mM7ul	10mM20ul	10mM70ul	100mM20ul	100mM70ul
			after KCl	100.052	8.749	9.925	9.17	12.3	14.22	21.927	13.763	12.859	12.039	11.664
				87.567		1.176	0.421	3.551	5.471	13.178	5.014	4.11	3.29	2.915
						1.34297	0.480775	4.05518	6.24779	15.049	5.7259	4.69355	3.75712	3.32888

## Sheet: Cch NAV 5uM
	coronary
	control	Cch (µM)	#1	#2	#3	#4	#5		mean	SD
		0.1	0.0387307	0.133305	1.07986	5.47196	1.42348		1.62947	2.22925
		0.3	29.0933	0.681104	2.91898	24.8986	20.8934		15.6971	13.0373
		1	53.3088	3.25009	32.2271	93.473	64.8634		49.4245	33.991
		3	115.06	42.9827	68.7855	179.563	143.023		109.883	55.1022
		10	62.5803	20.9511	106.184	186.98	170.422		109.423	70.2993
		30	36.883	26.8588	111.88	179.964	193.685		109.854	77.7178
		100	39.45	28.2941	119.883	170.219	197.044		110.978	75.7448
		300	28.9272	18.6737	110.747	144.395	183.183		97.1851	71.8184
		1000	27.6087	16.7495	112.563	140.018	181.398		95.6674	71.5229
	NAV2729	Cch (µM)	#1	#2	#3	#4	#5		mean	SD			% inhibition					MW	SD
	5 µM
		0.1	0.0406329	1.62755	1.74982	2.91117	2.1606		1.69796	1.0536			-4.91124	-1120.92	-62.0416	46.7984	-51.7823	-238.571	495.132
		0.3	52.1853	1.31813	1.57839	6.46038	14.3428		15.177	21.3499			-79.3721	-93.5289	45.9268	74.0533	31.3522	-4.31377	76.6985
		1	81.7889	11.3418	3.88422	36.9264	44.8484		35.7579	30.8826			-53.4246	-248.969	87.9474	60.4952	30.8572	-24.6187	136.158
		3	127.973	25.575	31.6966	79.5469	92.9593		71.5502	43.0345			-11.2231	40.4993	53.9196	55.6997	35.0042	34.7799	27.1708
		10	40.224	30.0276	18.7724	110.178	125.895		65.0193	49.3029			35.7242	-43.3222	82.3209	41.0751	26.1276	28.3851	45.4725
		30	26.8736	32.4956	14.6975	107.213	143.922		65.0402	57.1206			27.1385	-20.9869	86.8631	40.4254	25.6931	31.8266	38.574
		100	22.4954	25.2287	15.5162	99.5637	131.779		58.9166	53.165			42.9775	10.8344	87.0572	41.5084	33.1222	43.0999	27.7282
		300	15.89	19.7517	12.5585	84.8042	118.215		50.2438	48.3337			45.0691	-5.77278	88.6602	41.2694	35.4665	40.9385	33.5649
		1000	15.2043	17.9298	13.1038	83.4049	115.171		48.9628	47.3244			44.9293	-7.04698	88.3588	40.4326	36.5089	40.6365	33.8623
	Case 1																0.1mM10ul	0.1mM20ul	1mM7ul	1mM20ul	10mM7ul	10mM20ul	10mM70ul	100mM20ul	100mM70ul
		channel 1	NAV													NAV	0.0406329	52.1853	81.7889	127.973	40.224	26.8736	22.4954	15.89	15.2043
			base1	10.956	base2	0.1mM10ul	0.1mM20ul	1mM7ul	1mM20ul	10mM7ul	10mM20ul	10mM70ul	100mM20ul	100mM70ul		control	0.0387307	29.0933	53.3088	115.06	62.5803	36.883	39.45	28.9272	27.6087
			after KCl	50.333	6.441	6.457	26.99	38.647	56.833	22.28	17.023	15.299	12.698	12.428
				39.377		0.016	20.549	32.206	50.392	15.839	10.582	8.858	6.257	5.987
						0.0406329	52.1853	81.7889	127.973	40.224	26.8736	22.4954	15.89	15.2043		Mean	NAV	control
																0.1mM10ul	0.0406329	0.0387307
		channel 1	NAV													0.1mM20ul	52.1853	29.0933
			base1	10.956	base2	0.1mM10ul	0.1mM20ul	1mM7ul	1mM20ul	10mM7ul	10mM20ul	10mM70ul	100mM20ul	100mM70ul		1mM7ul	81.7889	53.3088
			after KCl	50.333	6.441	6.457	26.99	38.647	56.833	22.28	17.023	15.299	12.698	12.428		1mM20ul	127.973	115.06
				39.377		0.016	20.549	32.206	50.392	15.839	10.582	8.858	6.257	5.987		10mM7ul	40.224	62.5803
						0.0406329	52.1853	81.7889	127.973	40.224	26.8736	22.4954	15.89	15.2043		10mM20ul	26.8736	36.883
																10mM70ul	22.4954	39.45
		channel 3	Control													100mM20ul	15.89	28.9272
			base1	10.414	base2	0.1mM10ul	0.1mM20ul	1mM7ul	1mM20ul	10mM7ul	10mM20ul	10mM70ul	100mM20ul	100mM70ul		100mM70ul	15.2043	27.6087
			after KCl	36.623	5.652	5.656	10.252	27.333	40.083	31.317	21.219	21.767	17.334	16.688
				26.209		0.004	4.6	21.681	34.431	25.665	15.567	16.115	11.682	11.036
						0.0152619	17.5512	82.7235	131.371	97.9244	59.3956	61.4865	44.5725	42.1077
		channel4	Control
			base1	10.931	base2	0.1mM10ul	0.1mM20ul	1mM7ul	1mM20ul	10mM7ul	10mM20ul	10mM70ul	100mM20ul	100mM70ul
			after KCl	52.732	4.269	4.295	21.255	14.257	45.547	15.654	10.276	11.548	9.821	9.749
				41.801		0.026	16.986	9.988	41.278	11.385	6.007	7.279	5.552	5.48
						0.0621995	40.6354	23.8942	98.7488	27.2362	14.3705	17.4135	13.282	13.1097
	Case 2	channel 1															0.1mM10ul	0.1mM20ul	1mM7ul	1mM20ul	10mM7ul	10mM20ul	10mM70ul	100mM20ul	100mM70ul
			NAV													NAV	1.62755	1.31813	11.3418	25.575	30.0276	32.4956	25.2287	19.7517	17.9298
			base1	11.119	base2	0.1mM10ul	0.1mM20ul	1mM7ul	1mM20ul	10mM7ul	10mM20ul	10mM70ul	100mM20ul	100mM70ul		control	0.133305	0.681104	3.25009	42.9827	20.9511	26.8588	28.2941	18.6737	16.7495
			after KCl	23.762	5.216	5.337	5.257	7.008	7.971	9.442	9.205	8.829	8.078	7.848
				12.643		0.121	0.041	1.792	2.755	4.226	3.989	3.613	2.862	2.632
						0.957051	0.32429	14.1739	21.7907	33.4256	31.5511	28.5771	22.637	20.8178		Mean	NAV	control
		channel 2														0.1mM10ul	1.62755	0.133305
			NAV													0.1mM20ul	1.31813	0.681104
			base1	10.549	base2	0.1mM10ul	0.1mM20ul	1mM7ul	1mM20ul	10mM7ul	10mM20ul	10mM70ul	100mM20ul	100mM70ul		1mM7ul	11.3418	3.25009
			after KCl	17.729	2.993	3.158	3.159	3.604	5.101	4.905	5.394	4.564	4.204	4.073		1mM20ul	25.575	42.9827
				7.18		0.165	0.166	0.611	2.108	1.912	2.401	1.571	1.211	1.08		10mM7ul	30.0276	20.9511
						2.29805	2.31198	8.50975	29.3593	26.6295	33.4401	21.8802	16.8663	15.0418		10mM20ul	32.4956	26.8588
		channel 3														10mM70ul	25.2287	28.2941
			Control													100mM20ul	19.7517	18.6737
			base1	12.639	base2	0.1mM10ul	0.1mM20ul	1mM7ul	1mM20ul	10mM7ul	10mM20ul	10mM70ul	100mM20ul	100mM70ul		100mM70ul	17.9298	16.7495
			after KCl	19.753	5.969	5.978	6.005	6.159	9.233	7.796	8.6	8.905	7.895	7.722
				7.114		0.009	0.036	0.19	3.264	1.827	2.631	2.936	1.926	1.753
						0.126511	0.506044	2.67079	45.8814	25.6818	36.9834	41.2707	27.0734	24.6416
		channel4
			Control
			base1	10.538	base2	0.1mM10ul	0.1mM20ul	1mM7ul	1mM20ul	10mM7ul	10mM20ul	10mM70ul	100mM20ul	100mM70ul
			after KCl	16.962	3.512	3.521	3.567	3.758	6.087	4.554	4.587	4.496	4.172	4.081
				6.424		0.009	0.055	0.246	2.575	1.042	1.075	0.984	0.66	0.569
						0.1401	0.856164	3.82939	40.0841	16.2204	16.7341	15.3176	10.274	8.85741
	Case 3	channel 1															0.1mM10ul	0.1mM20ul	1mM7ul	1mM20ul	10mM7ul	10mM20ul	10mM70ul	100mM20ul	100mM70ul
			NAV													NAV	1.74982	1.57839	3.88422	31.6966	18.7724	14.6975	15.5162	12.5585	13.1038
			base1	9.978	base2	0.1mM10ul	0.1mM20ul	1mM7ul	1mM20ul	10mM7ul	10mM20ul	10mM70ul	100mM20ul	100mM70ul		control	1.07986	2.91898	32.2271	68.7855	106.184	111.88	119.883	110.747	112.563
			after KCl	14.526	7.12	7.139	7.127	7.154	8.215	7.858	7.805	8.047	7.922	7.981
				4.548		0.019	0.007	0.034	1.095	0.738	0.685	0.927	0.802	0.861
						0.417766	0.153914	0.747581	24.0765	16.2269	15.0616	20.3826	17.6341	18.9314		Mean	NAV	control
		channel 2														0.1mM10ul	1.74982	1.07986
			NAV													0.1mM20ul	1.57839	2.91898
			base1	10.105	base2	0.1mM10ul	0.1mM20ul	1mM7ul	1mM20ul	10mM7ul	10mM20ul	10mM70ul	100mM20ul	100mM70ul		1mM7ul	3.88422	32.2271
			after KCl	26.556	4.493	5	4.987	5.648	10.961	8	6.851	6.245	5.724	5.69		1mM20ul	31.6966	68.7855
				16.451		0.507	0.494	1.155	6.468	3.507	2.358	1.752	1.231	1.197		10mM7ul	18.7724	106.184
						3.08188	3.00286	7.02085	39.3168	21.3179	14.3335	10.6498	7.48283	7.27615		10mM20ul	14.6975	111.88
		channel 3														10mM70ul	15.5162	119.883
			Control													100mM20ul	12.5585	110.747
			base1	10.473	base2	0.1mM10ul	0.1mM20ul	1mM7ul	1mM20ul	10mM7ul	10mM20ul	10mM70ul	100mM20ul	100mM70ul		100mM70ul	13.1038	112.563
			after KCl	15.298	7.717	7.774	7.867	9.125	10.141	10.925	11.502	11.36	10.61	10.676
				4.825		0.057	0.15	1.408	2.424	3.208	3.785	3.643	2.893	2.959
						1.18135	3.10881	29.1813	50.2383	66.487	78.4456	75.5026	59.9585	61.3264
		channel4
			Control
			base1	10.971	base2	0.1mM10ul	0.1mM20ul	1mM7ul	1mM20ul	10mM7ul	10mM20ul	10mM70ul	100mM20ul	100mM70ul
			after KCl	12.913	8.636	8.655	8.689	9.321	10.332	11.469	11.458	11.826	11.773	11.817
				1.942		0.019	0.053	0.685	1.696	2.833	2.822	3.19	3.137	3.181
						0.978373	2.72915	35.2729	87.3326	145.881	145.314	164.264	161.535	163.8
	Case 4	channel 1															0.1mM10ul	0.1mM20ul	1mM7ul	1mM20ul	10mM7ul	10mM20ul	10mM70ul	100mM20ul	100mM70ul
			NAV													NAV	2.91117	6.46038	36.9264	79.5469	110.178	107.213	99.5637	84.8042	83.4049
			base1	5.965	base2	0.1mM10ul	0.1mM20ul	1mM7ul	1mM20ul	10mM7ul	10mM20ul	10mM70ul	100mM20ul	100mM70ul		control	5.47196	24.8986	93.473	179.563	186.98	179.964	170.219	144.395	140.018
			after KCl	24.84	3.307	3.854	4.815	11.397	21.855	27.816	29.23	31.302	29.02	28.852
				18.875		0.547	1.508	8.09	18.548	24.509	25.923	27.995	25.713	25.545
						2.89801	7.9894	42.8609	98.2675	129.849	137.34	148.318	136.228	135.338		Mean	NAV	control
		channel 2														0.1mM10ul	2.91117	5.47196
			Control													0.1mM20ul	6.46038	24.8986
			base1	5.751	base2	0.1mM10ul	0.1mM20ul	1mM7ul	1mM20ul	10mM7ul	10mM20ul	10mM70ul	100mM20ul	100mM70ul		1mM7ul	36.9264	93.473
			after KCl	22.731	3.318	3.561	6.851	15.807	30.834	32.36	30.549	26.73	21.906	20.777		1mM20ul	79.5469	179.563
				16.98		0.243	3.533	12.489	27.516	29.042	27.231	23.412	18.588	17.459		10mM7ul	110.178	186.98
						1.4311	20.8068	73.5512	162.049	171.037	160.371	137.88	109.47	102.821		10mM20ul	107.213	179.964
		channel 3														10mM70ul	99.5637	170.219
			NAV													100mM20ul	84.8042	144.395
			base1	7.903	base2	0.1mM10ul	0.1mM20ul	1mM7ul	1mM20ul	10mM7ul	10mM20ul	10mM70ul	100mM20ul	100mM70ul		100mM70ul	83.4049	140.018
			after KCl	24.146	5.674	6.149	6.475	10.708	15.554	20.375	18.195	13.927	11.096	10.786
				16.243		0.475	0.801	5.034	9.88	14.701	12.521	8.253	5.422	5.112
						2.92434	4.93136	30.9918	60.8262	90.5067	77.0855	50.8096	33.3805	31.472
		channel4
			Control
			base1	6.76	base2	0.1mM10ul	0.1mM20ul	1mM7ul	1mM20ul	10mM7ul	10mM20ul	10mM70ul	100mM20ul	100mM70ul
			after KCl	28.888	4.54	6.645	10.955	29.632	48.149	49.443	48.698	49.362	44.22	43.754
				22.128		2.105	6.415	25.092	43.609	44.903	44.158	44.822	39.68	39.214
						9.51283	28.9904	113.395	197.076	202.924	199.557	202.558	179.32	177.214
	Case 5																0.1mM10ul	0.1mM20ul	1mM7ul	1mM20ul	10mM7ul	10mM20ul	10mM70ul	100mM20ul	100mM70ul
		channel 1	NAV													NAV	2.1606	14.3428	44.8484	92.9593	125.895	143.922	131.779	118.215	115.171
			base1	8.467	base2	0.1mM10ul	0.1mM20ul	1mM7ul	1mM20ul	10mM7ul	10mM20ul	10mM70ul	100mM20ul	100mM70ul		control	1.42348	20.8934	64.8634	143.023	170.422	193.685	197.044	183.183	181.398
			after KCl	20.482	5.032	5.503	7.922	11.788	19.561	23.118	26.091	26.949	25.937	25.703
				12.015		0.471	2.89	6.756	14.529	18.086	21.059	21.917	20.905	20.671
						3.9201	24.0533	56.2297	120.924	150.529	175.273	182.414	173.991	172.043		Mean	NAV	control
																0.1mM10ul	2.1606	1.42348
		channel 2	Control													0.1mM20ul	14.3428	20.8934
			base1	9.05	base2	0.1mM10ul	0.1mM20ul	1mM7ul	1mM20ul	10mM7ul	10mM20ul	10mM70ul	100mM20ul	100mM70ul		1mM7ul	44.8484	64.8634
			after KCl	17.766	3.876	4.068	6.602	10.983	21.099	21.866	25.166	25.877	25.065	24.872		1mM20ul	92.9593	143.023
				8.716		0.192	2.726	7.107	17.223	17.99	21.29	22.001	21.189	20.996		10mM7ul	125.895	170.422
						2.20285	31.2758	81.5397	197.602	206.402	244.263	252.421	243.105	240.89		10mM20ul	143.922	193.685
																10mM70ul	131.779	197.044
		channel 3	NAV													100mM20ul	118.215	183.183
			base1	10.021	base2	0.1mM10ul	0.1mM20ul	1mM7ul	1mM20ul	10mM7ul	10mM20ul	10mM70ul	100mM20ul	100mM70ul		100mM70ul	115.171	181.398
			after KCl	32.709	5.775	5.866	6.826	13.368	20.521	28.749	31.315	24.185	19.941	19.002
				22.688		0.091	1.051	7.593	14.746	22.974	25.54	18.41	14.166	13.227
						0.401093	4.6324	33.467	64.9947	101.261	112.571	81.1442	62.4383	58.2995
		channel 4	control
			base1	6.638	base2	0.1mM10ul	0.1mM20ul	1mM7ul	1mM20ul	10mM7ul	10mM20ul	10mM70ul	100mM20ul	100mM70ul
			after KCl	27.131	2.804	2.936	4.958	12.679	20.929	30.355	32.131	31.836	28.064	27.786
				20.493		0.132	2.154	9.875	18.125	27.551	29.327	29.032	25.26	24.982
						0.644122	10.5109	48.1872	88.4448	134.441	143.107	141.668	123.262	121.905

## Sheet: 5-HT NAV 5uM
	coronary
	control	sero (µM)	#1	#2	#3	#4	#5	#6	#7	#8	#9	#10	#11		mean	SD
		0.1	6.48296	1.31951	9.16392	1.20492	1.13867	1.21278	13.7781	14.586	2.52513	9.75839	12.3928		6.68756	5.45691
		0.3	30.2947	13.1139	40.8268	14.7272	10.1529	5.45389	66.9895	47.4859	23.4351	63.6666	47.4778		33.0568	21.6456
		1	79.1012	49.3857	44.0335	25.6611	38.773	21.8809	103.847	67.2356	53.5765	93.9272	87.0993		60.411	27.776
		3	113.028	36.1493	63.3121	34.1719	33.0878	20.1525	92.5814	60.7752	70.6357	92.7568	91.5087		64.3781	30.6614
		10	120.847	30.7338	69.1476	37.5674	30.0517	19.7168	76.9837	55.5233	66.2264	86.1272	90.7938		62.1563	30.9717
		30	122.962	29.6437	61.0671	37.5409	26.8712	21.7938	72.5569	50.4876	63.3322	86.4398	86.2473		59.9039	30.9768
		100	124.829	33.095	56.9159	36.3566	22.7611	14.4808	70.2078	44.4942	62.5941	86.1999	82.5125		57.6769	32.3096
	NAV2729	sero (µM)	#1	#2	#3	#4	#5	#6	#7	#8	#9	#10	#11		mean	SD
	5 µM
		0.1	2.30919	-0.298155	2.60246	1.15826	-0.375694	12.1545	14.5366	5.40726	3.89859	7.82742	34.3785		7.5999	10.124
		0.3	33.2772	35.7424	39.0021	7.192	13.2168	14.4685	38.3424	28.4142	17.7955	33.2068	54.6196		28.6616	14.0912
		1	82.6702	82.7879	68.8722	40.9879	27.2656	23.2665	81.5979	46.4907	71.0564	76.6723	84.762		62.4027	23.4374
		3	132.533	56.5299	74.7205	37.0291	41.3217	36.5187	74.3539	77.4306	67.8776	78.3566	83.6553		69.1207	27.3334
		10	155.826	51.9404	87.514	28.7413	46.6723	41.9641	58.4429	69.2381	49.4449	72.7909	80.8553		67.5846	34.1315
		30	154.545	54.1536	82.4882	25.3704	46.5494	39.1684	52.7327	63.6137	44.86	66.8039	74.128		64.0376	34.1386
		100	151.221	64.6443	82.5901	22.0622	44.1064	24.7473	49.1468	54.0759	41.1555	64.9369	68.9705		60.6961	35.207
	Case 1	channel 1													0.1mM10ul	0.1mM20ul	1mM7ul	1mM20ul	10mM7ul	10mM20ul	10mM70ul
			NAV											NAV	2.30919	33.2772	82.6702	132.533	155.826	154.545	151.221
			base1	19.618	base2	0.1mM10ul	0.1mM20ul	1mM7ul	1mM20ul	10mM7ul	10mM20ul	10mM70ul		control	6.48296	30.2947	79.1012	113.028	120.847	122.962	124.829
			after KCl	40.817	11.769	11.874	14.313	21.459	28.563	29.796	30.303	31.294
				21.199		0.105	2.544	9.69	16.794	18.027	18.534	19.525
						0.495306	12.0006	45.7097	79.2207	85.037	87.4287	92.1034		Mean	NAV	control
		channel 2												0.1mM10ul	2.30919	6.48296
			Control											0.1mM20ul	33.2772	30.2947
			base1	19.81	base2	0.1mM10ul	0.1mM20ul	1mM7ul	1mM20ul	10mM7ul	10mM20ul	10mM70ul		1mM7ul	82.6702	79.1012
			after KCl	27.527	9.22	9.722	11.193	14.74	17.584	18.623	18.575	18.391		1mM20ul	132.533	113.028
				7.717		0.502	1.973	5.52	8.364	9.403	9.355	9.171		10mM7ul	155.826	120.847
						6.50512	25.5669	71.5304	108.384	121.848	121.226	118.842		10mM20ul	154.545	122.962
		channel 3												10mM70ul	151.221	124.829
			NAV
			base1	21.816	base2	0.1mM10ul	0.1mM20ul	1mM7ul	1mM20ul	10mM7ul	10mM20ul	10mM70ul
			after KCl	25.066	16.471	16.605	18.244	20.359	22.511	23.836	23.675	23.307
				3.25		0.134	1.773	3.888	6.04	7.365	7.204	6.836
						4.12308	54.5538	119.631	185.846	226.615	221.662	210.338
		channel4
			control
			base1	17.551	base2	0.1mM10ul	0.1mM20ul	1mM7ul	1mM20ul	10mM7ul	10mM20ul	10mM70ul
			after KCl	36.496	10.654	11.878	17.289	27.074	32.947	33.359	34.278	35.437
				18.945		1.224	6.635	16.42	22.293	22.705	23.624	24.783
						6.46081	35.0224	86.6719	117.672	119.847	124.698	130.816
	Case 2	channel 1													0.1mM10ul	0.1mM20ul	1mM7ul	1mM20ul	10mM7ul	10mM20ul	10mM70ul
			NAV											NAV	-0.298155	35.7424	82.7879	56.5299	51.9404	54.1536	64.6443
			base1	22.451	base2	0.1mM10ul	0.1mM20ul	1mM7ul	1mM20ul	10mM7ul	10mM20ul	10mM70ul		control	1.31951	13.1139	49.3857	36.1493	30.7338	29.6437	33.095
			after KCl	26.019	9.319	9.261	10.36	13.922	11.977	12.043	12.183	12.792
				3.568		-0.058	1.041	4.603	2.658	2.724	2.864	3.473
						-1.62556	29.176	129.008	74.4955	76.3453	80.2691	97.3374		Mean	NAV	control
		channel 2												0.1mM10ul	-0.298155	1.31951
			Control											0.1mM20ul	35.7424	13.1139
			base1	19.799	base2	0.1mM10ul	0.1mM20ul	1mM7ul	1mM20ul	10mM7ul	10mM20ul	10mM70ul		1mM7ul	82.7879	49.3857
			after KCl	29.589	12.1	12.271	13.785	19.547	16.442	15.683	15.588	16.211		1mM20ul	56.5299	36.1493
				9.79		0.171	1.685	7.447	4.342	3.583	3.488	4.111		10mM7ul	51.9404	30.7338
						1.74668	17.2114	76.0674	44.3514	36.5986	35.6282	41.9918		10mM20ul	54.1536	29.6437
		channel 3												10mM70ul	64.6443	33.095
			NAV
			base1	22.376	base2	0.1mM10ul	0.1mM20ul	1mM7ul	1mM20ul	10mM7ul	10mM20ul	10mM70ul
			after KCl	56.187	8.509	8.857	22.814	20.873	21.548	17.819	17.989	19.312
				33.811		0.348	14.305	12.364	13.039	9.31	9.48	10.803
						1.02925	42.3087	36.568	38.5644	27.5354	28.0382	31.9511
		channel4
			control
			base1	21.968	base2	0.1mM10ul	0.1mM20ul	1mM7ul	1mM20ul	10mM7ul	10mM20ul	10mM70ul
			after KCl	55.363	8.709	9.007	11.72	16.291	18.042	17.014	16.61	16.79
				33.395		0.298	3.011	7.582	9.333	8.305	7.901	8.081
						0.892349	9.01632	22.704	27.9473	24.869	23.6592	24.1982
	Case 3	channel 1													0.1mM10ul	0.1mM20ul	1mM7ul	1mM20ul	10mM7ul	10mM20ul	10mM70ul
			NAV											NAV	2.60246	39.0021	68.8722	74.7205	87.514	82.4882	82.5901
			base1	31.693	base2	0.1mM10ul	0.1mM20ul	1mM7ul	1mM20ul	10mM7ul	10mM20ul	10mM70ul		control	9.16392	40.8268	44.0335	63.3121	69.1476	61.0671	56.9159
			after KCl	65.087	25.093	25.891	37.109	46.486	50.845	60.92	62.588	63.845
				33.394		0.798	12.016	21.393	25.752	35.827	37.495	38.752
						2.38965	35.9825	64.0624	77.1156	107.286	112.281	116.045		Mean	NAV	control
		channel 2												0.1mM10ul	2.60246	9.16392
			NAV											0.1mM20ul	39.0021	40.8268
			base1	25.555	base2	0.1mM10ul	0.1mM20ul	1mM7ul	1mM20ul	10mM7ul	10mM20ul	10mM70ul		1mM7ul	68.8722	44.0335
			after KCl	54.007	16.104	16.905	28.06	37.068	36.682	35.378	31.097	30.084		1mM20ul	74.7205	63.3121
				28.452		0.801	11.956	20.964	20.578	19.274	14.993	13.98		10mM7ul	87.514	69.1476
						2.81527	42.0217	73.682	72.3253	67.7422	52.6958	49.1354		10mM20ul	82.4882	61.0671
		channel 3												10mM70ul	82.5901	56.9159
			Control
			base1	21.77	base2	0.1mM10ul	0.1mM20ul	1mM7ul	1mM20ul	10mM7ul	10mM20ul	10mM70ul
			after KCl	51.877	12.128	15.522	26.883	27.256	29.232	32.228	29.147	27.291
				30.107		3.394	14.755	15.128	17.104	20.1	17.019	15.163
						11.2731	49.0085	50.2475	56.8107	66.7619	56.5284	50.3637
		channel4
			control
			base1	30.252	base2	0.1mM10ul	0.1mM20ul	1mM7ul	1mM20ul	10mM7ul	10mM20ul	10mM70ul
			after KCl	50.834	19.636	21.088	26.355	27.42	34.005	34.359	33.139	32.699
				20.582		1.452	6.719	7.784	14.369	14.723	13.503	13.063
						7.05471	32.645	37.8195	69.8134	71.5334	65.6059	63.4681
	Case 4	channel 1													0.1mM10ul	0.1mM20ul	1mM7ul	1mM20ul	10mM7ul	10mM20ul	10mM70ul
			NAV											NAV	1.15826	7.192	40.9879	37.0291	28.7413	25.3704	22.0622
			base1	12.473	base2	0.1mM10ul	0.1mM20ul	1mM7ul	1mM20ul	10mM7ul	10mM20ul	10mM70ul		control	1.20492	14.7272	25.6611	34.1719	37.5674	37.5409	36.3566
			after KCl	54.142	6.35	7.097	10.206	18.546	22.347	20.107	18.889	16.991
				41.669		0.747	3.856	12.196	15.997	13.757	12.539	10.641
						1.7927	9.25388	29.2688	38.3907	33.015	30.0919	25.537		Mean	NAV	control
		channel 2												0.1mM10ul	1.15826	1.20492
			NAV											0.1mM20ul	7.192	14.7272
			base1	14.788	base2	0.1mM10ul	0.1mM20ul	1mM7ul	1mM20ul	10mM7ul	10mM20ul	10mM70ul		1mM7ul	40.9879	25.6611
			after KCl	44.378	5.975	6.13	7.493	21.571	16.529	13.215	12.085	11.475		1mM20ul	37.0291	34.1719
				29.59		0.155	1.518	15.596	10.554	7.24	6.11	5.5		10mM7ul	28.7413	37.5674
						0.523826	5.13011	52.707	35.6675	24.4677	20.6489	18.5874		10mM20ul	25.3704	37.5409
		channel 3												10mM70ul	22.0622	36.3566
			Control
			base1	12.4	base2	0.1mM10ul	0.1mM20ul	1mM7ul	1mM20ul	10mM7ul	10mM20ul	10mM70ul
			after KCl	52.784	7.023	7.222	16.068	19.642	22.331	23.714	23.637	22.276
				40.384		0.199	9.045	12.619	15.308	16.691	16.614	15.253
						0.492769	22.3975	31.2475	37.9061	41.3307	41.1401	37.7699
		channel4
			control
			base1	14.719	base2	0.1mM10ul	0.1mM20ul	1mM7ul	1mM20ul	10mM7ul	10mM20ul	10mM70ul
			after KCl	49.564	7.199	7.867	9.658	14.194	17.805	18.978	19.026	19.375
				34.845		0.668	2.459	6.995	10.606	11.779	11.827	12.176
						1.91706	7.05697	20.0746	30.4377	33.804	33.9417	34.9433
	Case 5														0.1mM10ul	0.1mM20ul	1mM7ul	1mM20ul	10mM7ul	10mM20ul	10mM70ul
		channel 1	Control											NAV	-0.375694	13.2168	27.2656	41.3217	46.6723	46.5494	44.1064
			base1	14.954	base2	0.1mM10ul	0.1mM20ul	1mM7ul	1mM20ul	10mM7ul	10mM20ul	10mM70ul		control	1.13867	10.1529	38.773	33.0878	30.0517	26.8712	22.7611
			after KCl	50.908	5.631	6.298	8.028	15.274	15.006	14.955	13.819	12.481
				35.954		0.667	2.397	9.643	9.375	9.324	8.188	6.85
						1.85515	6.66685	26.8204	26.075	25.9331	22.7735	19.0521		Mean	NAV	control
														0.1mM10ul	-0.375694	1.13867
		channel 2	Control											0.1mM20ul	13.2168	10.1529
			base1	18.066	base2	0.1mM10ul	0.1mM20ul	1mM7ul	1mM20ul	10mM7ul	10mM20ul	10mM70ul		1mM7ul	27.2656	38.773
			after KCl	53.831	4.578	4.729	9.456	22.72	18.92	16.799	15.654	14.045		1mM20ul	41.3217	33.0878
				35.765		0.151	4.878	18.142	14.342	12.221	11.076	9.467		10mM7ul	46.6723	30.0517
						0.4222	13.639	50.7256	40.1007	34.1703	30.9688	26.47		10mM20ul	46.5494	26.8712
														10mM70ul	44.1064	22.7611
		channel 3	NAV
			base1	17.195	base2	0.1mM10ul	0.1mM20ul	1mM7ul	1mM20ul	10mM7ul	10mM20ul	10mM70ul
			after KCl	60.205	7.895	7.597	13.648	20.374	25.775	28.582	28.535	27.667
				43.01		-0.298	5.753	12.479	17.88	20.687	20.64	19.772
						-0.692862	13.376	29.0142	41.5717	48.0981	47.9888	45.9707
		channel 4	NAV
			base1	21.955	base2	0.1mM10ul	0.1mM20ul	1mM7ul	1mM20ul	10mM7ul	10mM20ul	10mM70ul
			after KCl	37.333	10.153	10.144	12.161	14.077	16.469	17.111	17.09	16.649
				15.378		-0.009	2.008	3.924	6.316	6.958	6.937	6.496
						-0.0585252	13.0576	25.517	41.0717	45.2465	45.1099	42.2422
	Case 6														0.1mM10ul	0.1mM20ul	1mM7ul	1mM20ul	10mM7ul	10mM20ul	10mM70ul
		channel 1	NAV											NAV	12.1545	14.4685	23.2665	36.5187	41.9641	39.1684	24.7473
			base1	24.68	base2	0.1mM10ul	0.1mM20ul	1mM7ul	1mM20ul	10mM7ul	10mM20ul	10mM70ul		control	1.21278	5.45389	21.8809	20.1525	19.7168	21.7938	14.4808
			after KCl	50.004	17.553	20.631	21.217	23.445	26.801	28.18	27.472	23.82
				25.324		3.078	3.664	5.892	9.248	10.627	9.919	6.267
						12.1545	14.4685	23.2665	36.5187	41.9641	39.1684	24.7473		Mean	NAV	control
														0.1mM10ul	12.1545	1.21278
		channel 2	Control											0.1mM20ul	14.4685	5.45389
			base1	30.479	base2	0.1mM10ul	0.1mM20ul	1mM7ul	1mM20ul	10mM7ul	10mM20ul	10mM70ul		1mM7ul	23.2665	21.8809
			after KCl	44.249	30.415	30.582	31.166	33.428	33.19	33.13	33.416	32.409		1mM20ul	36.5187	20.1525
				13.77		0.167	0.751	3.013	2.775	2.715	3.001	1.994		10mM7ul	41.9641	19.7168
						1.21278	5.45389	21.8809	20.1525	19.7168	21.7938	14.4808		10mM20ul	39.1684	21.7938
														10mM70ul	24.7473	14.4808
		channel 1	NAV
			base1	24.68	base2	0.1mM10ul	0.1mM20ul	1mM7ul	1mM20ul	10mM7ul	10mM20ul	10mM70ul
			after KCl	50.004	17.553	20.631	21.217	23.445	26.801	28.18	27.472	23.82
				25.324		3.078	3.664	5.892	9.248	10.627	9.919	6.267
						12.1545	14.4685	23.2665	36.5187	41.9641	39.1684	24.7473
		channel 4	Control
			base1	30.479	base2	0.1mM10ul	0.1mM20ul	1mM7ul	1mM20ul	10mM7ul	10mM20ul	10mM70ul
			after KCl	44.249	30.415	30.582	31.166	33.428	33.19	33.13	33.416	32.409
				13.77		0.167	0.751	3.013	2.775	2.715	3.001	1.994
						1.21278	5.45389	21.8809	20.1525	19.7168	21.7938	14.4808
	Case 7														0.1mM10ul	0.1mM20ul	1mM7ul	1mM20ul	10mM7ul	10mM20ul	10mM70ul
		channel 1	NAV											NAV	14.5366	38.3424	81.5979	74.3539	58.4429	52.7327	49.1468
			base1	11.673	base2	0.1mM10ul	0.1mM20ul	1mM7ul	1mM20ul	10mM7ul	10mM20ul	10mM70ul		control	13.7781	66.9895	103.847	92.5814	76.9837	72.5569	70.2078
			after KCl	35.594	11.239	15.616	21.909	34.846	32.317	27.841	26.045	24.94
				23.921		4.377	10.67	23.607	21.078	16.602	14.806	13.701
						18.2977	44.6052	98.6873	88.115	69.4035	61.8954	57.276		Mean	NAV	control
														0.1mM10ul	14.5366	13.7781
		channel 2	Control											0.1mM20ul	38.3424	66.9895
			base1	13.843	base2	0.1mM10ul	0.1mM20ul	1mM7ul	1mM20ul	10mM7ul	10mM20ul	10mM70ul		1mM7ul	81.5979	103.847
			after KCl	35.936	13.091	16.135	27.891	36.034	33.545	30.099	29.121	28.602		1mM20ul	74.3539	92.5814
				22.093		3.044	14.8	22.943	20.454	17.008	16.03	15.511		10mM7ul	58.4429	76.9837
						13.7781	66.9895	103.847	92.5814	76.9837	72.5569	70.2078		10mM20ul	52.7327	72.5569
														10mM70ul	49.1468	70.2078
		channel 3	NAV
			base1	9.688	base2	0.1mM10ul	0.1mM20ul	1mM7ul	1mM20ul	10mM7ul	10mM20ul	10mM70ul
			after KCl	40.053	8.068	11.34	17.809	27.656	26.467	22.486	21.298	20.523
				30.365		3.272	9.741	19.588	18.399	14.418	13.23	12.455
						10.7756	32.0797	64.5085	60.5928	47.4823	43.5699	41.0176
		channel 2	Control
			base1	13.843	base2	0.1mM10ul	0.1mM20ul	1mM7ul	1mM20ul	10mM7ul	10mM20ul	10mM70ul
			after KCl	35.936	13.091	16.135	27.891	36.034	33.545	30.099	29.121	28.602
				22.093		3.044	14.8	22.943	20.454	17.008	16.03	15.511
						13.7781	66.9895	103.847	92.5814	76.9837	72.5569	70.2078
	Case 8														0.1mM10ul	0.1mM20ul	1mM7ul	1mM20ul	10mM7ul	10mM20ul	10mM70ul
		channel 1	NAV											NAV	5.40726	28.4142	46.4907	77.4306	69.2381	63.6137	54.0759
			base1	15.576	base2	0.1mM10ul	0.1mM20ul	1mM7ul	1mM20ul	10mM7ul	10mM20ul	10mM70ul		control	14.586	47.4859	67.2356	60.7752	55.5233	50.4876	44.4942
			after KCl	76.827	9.296	12.608	26.7	37.772	56.723	51.705	48.26	42.418
				61.251		3.312	17.404	28.476	47.427	42.409	38.964	33.122
						5.40726	28.4142	46.4907	77.4306	69.2381	63.6137	54.0759		Mean	NAV	control
														0.1mM10ul	5.40726	14.586
		channel 2	Control											0.1mM20ul	28.4142	47.4859
			base1	15.623	base2	0.1mM10ul	0.1mM20ul	1mM7ul	1mM20ul	10mM7ul	10mM20ul	10mM70ul		1mM7ul	46.4907	67.2356
			after KCl	63.964	10.528	21.599	51.346	42.854	36.81	33.461	28.944	26.123		1mM20ul	77.4306	60.7752
				48.341		11.071	40.818	32.326	26.282	22.933	18.416	15.595		10mM7ul	69.2381	55.5233
						22.9019	84.4376	66.8708	54.3679	47.4401	38.096	32.2604		10mM20ul	63.6137	50.4876
														10mM70ul	54.0759	44.4942
		channel 1	NAV
			base1	15.576	base2	0.1mM10ul	0.1mM20ul	1mM7ul	1mM20ul	10mM7ul	10mM20ul	10mM70ul
			after KCl	76.827	9.296	12.608	26.7	37.772	56.723	51.705	48.26	42.418
				61.251		3.312	17.404	28.476	47.427	42.409	38.964	33.122
						5.40726	28.4142	46.4907	77.4306	69.2381	63.6137	54.0759
		channel 4	Control
			base1	15.573	base2	0.1mM10ul	0.1mM20ul	1mM7ul	1mM20ul	10mM7ul	10mM20ul	10mM70ul
			after KCl	77.04	10.121	13.975	16.596	51.673	51.416	49.218	48.771	44.99
				61.467		3.854	6.475	41.552	41.295	39.097	38.65	34.869
						6.27003	10.5341	67.6005	67.1824	63.6065	62.8793	56.728
	Case 9														0.1mM10ul	0.1mM20ul	1mM7ul	1mM20ul	10mM7ul	10mM20ul	10mM70ul
		channel 1	Control											NAV	3.89859	17.7955	71.0564	67.8776	49.4449	44.86	41.1555
			base1	20.856	base2	0.1mM10ul	0.1mM20ul	1mM7ul	1mM20ul	10mM7ul	10mM20ul	10mM70ul		control	2.52513	23.4351	53.5765	70.6357	66.2264	63.3322	62.5941
			after KCl	41.449	13.854	14.374	18.68	24.887	28.4	27.492	26.896	26.744
				20.593		0.52	4.826	11.033	14.546	13.638	13.042	12.89
						2.52513	23.4351	53.5765	70.6357	66.2264	63.3322	62.5941		Mean	NAV	control
														0.1mM10ul	3.89859	2.52513
		channel 2	NAV											0.1mM20ul	17.7955	23.4351
			base1	16.27	base2	0.1mM10ul	0.1mM20ul	1mM7ul	1mM20ul	10mM7ul	10mM20ul	10mM70ul		1mM7ul	71.0564	53.5765
			after KCl	52.944	7.764	9.125	14.777	41.131	37.005	29	26.539	25.197		1mM20ul	67.8776	70.6357
				36.674		1.361	7.013	33.367	29.241	21.236	18.775	17.433		10mM7ul	49.4449	66.2264
						3.71108	19.1225	90.9827	79.7322	57.9048	51.1943	47.535		10mM20ul	44.86	63.3322
														10mM70ul	41.1555	62.5941
		channel 3	Control
			base1	20.856	base2	0.1mM10ul	0.1mM20ul	1mM7ul	1mM20ul	10mM7ul	10mM20ul	10mM70ul
			after KCl	41.449	13.854	14.374	18.68	24.887	28.4	27.492	26.896	26.744
				20.593		0.52	4.826	11.033	14.546	13.638	13.042	12.89
						2.52513	23.4351	53.5765	70.6357	66.2264	63.3322	62.5941
		channel 4	NAV
			base1	17.241	base2	0.1mM10ul	0.1mM20ul	1mM7ul	1mM20ul	10mM7ul	10mM20ul	10mM70ul
			after KCl	47.857	10.541	11.792	15.583	26.195	27.693	23.089	22.336	21.188
				30.616		1.251	5.042	15.654	17.152	12.548	11.795	10.647
						4.0861	16.4685	51.1301	56.023	40.9851	38.5256	34.7759
	Case 10														0.1mM10ul	0.1mM20ul	1mM7ul	1mM20ul	10mM7ul	10mM20ul	10mM70ul
		channel 1	Control											NAV	7.82742	33.2068	76.6723	78.3566	72.7909	66.8039	64.9369
			base1	16.938	base2	0.1mM10ul	0.1mM20ul	1mM7ul	1mM20ul	10mM7ul	10mM20ul	10mM70ul		control	9.75839	63.6666	93.9272	92.7568	86.1272	86.4398	86.1999
			after KCl	49.709	11.957	18.359	31.102	40.274	39.499	38.516	38.371	38.125
				32.771		6.402	19.145	28.317	27.542	26.559	26.414	26.168
						19.5356	58.4206	86.4087	84.0438	81.0442	80.6018	79.8511		Mean	NAV	control
														0.1mM10ul	7.82742	9.75839
		channel 2	NAV											0.1mM20ul	33.2068	63.6666
			base1	15.614	base2	0.1mM10ul	0.1mM20ul	1mM7ul	1mM20ul	10mM7ul	10mM20ul	10mM70ul		1mM7ul	76.6723	93.9272
			after KCl	47.843	7.19	7.343	13.444	21.745	27.682	29.19	29.387	29.398		1mM20ul	78.3566	92.7568
				32.229		0.153	6.254	14.555	20.492	22	22.197	22.208		10mM7ul	72.7909	86.1272
						0.474728	19.4049	45.1612	63.5825	68.2615	68.8728	68.9069		10mM20ul	66.8039	86.4398
														10mM70ul	64.9369	86.1999
		channel 3	Control
			base1	18.917	base2	0.1mM10ul	0.1mM20ul	1mM7ul	1mM20ul	10mM7ul	10mM20ul	10mM70ul
			after KCl	56.199	12.695	12.688	38.387	50.516	50.525	46.7	47.098	47.199
				37.282		-0.007	25.692	37.821	37.83	34.005	34.403	34.504
						-0.0187758	68.9126	101.446	101.47	91.2102	92.2778	92.5487
		channel 4	NAV
			base1	14.873	base2	0.1mM10ul	0.1mM20ul	1mM7ul	1mM20ul	10mM7ul	10mM20ul	10mM70ul
			after KCl	74.53	10.356	19.412	38.4	74.895	65.915	56.483	48.975	46.727
				59.657		9.056	28.044	64.539	55.559	46.127	38.619	36.371
						15.1801	47.0087	108.183	93.1307	77.3203	64.7351	60.9669
	Case 11														0.1mM10ul	0.1mM20ul	1mM7ul	1mM20ul	10mM7ul	10mM20ul	10mM70ul
		channel 1	NAV											NAV	34.3785	54.6196	84.762	83.6553	80.8553	74.128	68.9705
			base1	11.223	base2	0.1mM10ul	0.1mM20ul	1mM7ul	1mM20ul	10mM7ul	10mM20ul	10mM70ul		control	12.3928	47.4778	87.0993	91.5087	90.7938	86.2473	82.5125
			after KCl	38.647	9.787	26.173	27.478	36.83	36.35	35.988	34.617	33.178
				27.424		16.386	17.691	27.043	26.563	26.201	24.83	23.391
						59.7506	64.5092	98.6107	96.8604	95.5404	90.5411	85.2939		Mean	NAV	control
														0.1mM10ul	34.3785	12.3928
		channel 2	NAV											0.1mM20ul	54.6196	47.4778
			base1	8.403	base2	0.1mM10ul	0.1mM20ul	1mM7ul	1mM20ul	10mM7ul	10mM20ul	10mM70ul		1mM7ul	84.762	87.0993
			after KCl	56.136	6.05	10.349	27.401	39.899	39.678	37.635	33.599	31.18		1mM20ul	83.6553	91.5087
				47.733		4.299	21.351	33.849	33.628	31.585	27.549	25.13		10mM7ul	80.8553	90.7938
						9.00635	44.7301	70.9132	70.4502	66.1702	57.7148	52.647		10mM20ul	74.128	86.2473
														10mM70ul	68.9705	82.5125
		channel 3	Control
			base1	9.115	base2	0.1mM10ul	0.1mM20ul	1mM7ul	1mM20ul	10mM7ul	10mM20ul	10mM70ul
			after KCl	41.088	6.274	9.167	15.257	31.644	34.01	33.541	30.812	29.574
				31.973		2.893	8.983	25.37	27.736	27.267	24.538	23.3
						9.04826	28.0956	79.3482	86.7482	85.2813	76.746	72.874
		channel 4	Control
			base1	9.9	base2	0.1mM10ul	0.1mM20ul	1mM7ul	1mM20ul	10mM7ul	10mM20ul	10mM70ul
			after KCl	50.428	9.36	15.738	36.457	47.801	48.376	48.391	48.165	46.707
				40.528		6.378	27.097	38.441	39.016	39.031	38.805	37.347
						15.7373	66.8599	94.8505	96.2692	96.3063	95.7486	92.1511

## Sheet: U466 NAV 5uM
	coronary
	control	U46 (µM)	#1	#2	#3	#4	#5	#6		mean	SD
		0.001	0.0789303	0.212653	13.7865	3.36694	0.596543	0.0684608		3.01833	5.42499
		0.003	139.229	79.7111	38.7131	37.6096	113.701	182.636		98.5999	57.6261
		0.01	144.799	177.93	57.941	52.0133	154.412	184.931		128.671	58.9804
		0.03	148.148	179.939	65.7564	72.4328	164.973	192.482		137.289	54.9052
		0.1	148.323	172.636	69.6751	87.5994	167.419	192.409		139.677	49.6461
		0.3	147.985	160.145	65.1972	81.9125	165.053	192.897		135.532	50.4879
		1	145.983	154.535	67.5356	83.7075	163.328	191.142		134.372	48.2423
		3	144.555	146.601	63.6389	84.3565	109.148	181.594		121.649	43.9383
		10	139.99	136.745	58.2307	79.2889	148.134	186.47		124.81	47.3789
		30	129.872	118.78	35.4463	73.2262	113.12	159.831		105.046	44.1093
	NAV	U46 (µM)	#1	#2	#3	#4	#5	#6		mean	SD
	5 µM
		0.001	-0.0261388	0.0027815	16.0964	-2.22667	0.108086	-0.00200539		2.32541	6.80617
		0.003	59.6775	77.6271	37.4974	22.4029	77.5785	105.177		63.3267	30.0476
		0.01	187.224	150.639	85.4213	41.7556	171.313	168.75		134.184	57.5815
		0.03	158.306	169.608	10.0168	48.4717	134.426	175.12		115.992	69.7006
		0.1	153.668	171.267	29.349	54.288	129.193	174.634		118.733	62.221
		0.3	150.195	161.024	34.3589	55.1963	120.31	171.869		115.492	57.7878
		1	147.251	158.525	48.7932	57.7603	102.902	168.17		113.9	52.0775
		3	144.146	151.743	48.5869	55.0695	50.4145	151.647		100.268	53.6914
		10	134.495	143.054	47.4671	51.5669	68.0924	157.75		100.404	50.0024
		30	126.677	133.668	29.4168	44.7693	35.3201	126.965		82.8027	51.0171
	Case 1																	0.001mM10ul	0.001mM20ul	0.01mM7ul	0.01mM20ul	0.1mM7ul	0.1mM20ul	1mM7ul	1mM20ul	10mM7ul	10mM20ul
		channel 1	NAV														NAV	-0.0261388	59.6775	187.224	158.306	153.668	150.195	147.251	144.146	134.495	126.677
			base1	15.366	base2	0.001mM10ul	0.001mM20ul	0.01mM7ul	0.01mM20ul	0.1mM7ul	0.1mM20ul	1mM7ul	1mM20ul	10mM7ul	10mM20ul		control	0.0789303	139.229	144.799	148.148	148.323	147.985	145.983	144.555	139.99	129.872
			after KCl	88.055	12.559	12.54	55.938	148.65	127.63	124.259	121.734	119.594	117.337	110.322	104.639
				72.689		-0.019	43.379	136.091	115.071	111.7	109.175	107.035	104.778	97.763	92.08
						-0.0261388	59.6775	187.224	158.306	153.668	150.195	147.251	144.146	134.495	126.677		Mean	NAV	control
																	0.001mM10ul	-0.0261388	0.0789303
		channel 2	Control														0.001mM20ul	59.6775	139.229
			base1	15.452	base2	0.01mM10ul	0.01mM20ul	0.1mM7ul	0.1mM20ul	1mM7ul	1mM20ul	10mM7ul	10mM20ul	10mM7ul	10mM20ul		0.01mM7ul	187.224	144.799
			after KCl	69.868	12.559	12.662	104.395	107.057	111.745	111.731	111.187	109.012	107.695	103.002	93.32		0.01mM20ul	158.306	148.148
				54.416		0.103	91.836	94.498	99.186	99.172	98.628	96.453	95.136	90.443	80.761		0.1mM7ul	153.668	148.323
						0.189283	168.767	173.658	182.274	182.248	181.248	177.251	174.831	166.207	148.414		0.1mM20ul	150.195	147.985
																	1mM7ul	147.251	145.983
		channel 1	NAV														1mM20ul	144.146	144.555
			base1	15.366	base2	0.01mM10ul	0.01mM20ul	0.1mM7ul	0.1mM20ul	1mM7ul	1mM20ul	10mM7ul	10mM20ul	10mM7ul	10mM20ul		10mM7ul	134.495	139.99
			after KCl	88.055	12.559	12.54	55.938	148.65	127.63	124.259	121.734	119.594	117.337	110.322	104.639		10mM20ul	126.677	129.872
				72.689		-0.019	43.379	136.091	115.071	111.7	109.175	107.035	104.778	97.763	92.08
						-0.0261388	59.6775	187.224	158.306	153.668	150.195	147.251	144.146	134.495	126.677
		channel4	Control
			base1	16.223	base2	0.01mM10ul	0.01mM20ul	0.1mM7ul	0.1mM20ul	1mM7ul	1mM20ul	10mM7ul	10mM20ul	10mM7ul	10mM20ul
			after KCl	95.785	14.891	14.866	102.163	107.135	105.61	105.908	106.166	106.16	105.814	105.411	103.467
				79.562		-0.025	87.272	92.244	90.719	91.017	91.275	91.269	90.923	90.52	88.576
						-0.031422	109.691	115.94	114.023	114.398	114.722	114.714	114.279	113.773	111.33
	Case 2																	0.001mM10ul	0.001mM20ul	0.01mM7ul	0.01mM20ul	0.1mM7ul	0.1mM20ul	1mM7ul	1mM20ul	10mM7ul	10mM20ul
		channel 1	NAV														NAV	0.0027815	77.6271	150.639	169.608	171.267	161.024	158.525	151.743	143.054	133.668
			base1	17.972	base2	0.001mM10ul	0.001mM20ul	0.01mM7ul	0.01mM20ul	0.1mM7ul	0.1mM20ul	1mM7ul	1mM20ul	10mM7ul	10mM20ul		control	0.212653	79.7111	177.93	179.939	172.636	160.145	154.535	146.601	136.745	118.78
			after KCl	33.025	8.479	8.43	25.227	37.315	42.704	43.803	44.913	44.964	44.405	43.147	41.434
				15.053		-0.049	16.748	28.836	34.225	35.324	36.434	36.485	35.926	34.668	32.955
						-0.325517	111.26	191.563	227.363	234.664	242.038	242.377	238.663	230.306	218.926		Mean	NAV	control
																	0.001mM10ul	0.0027815	0.212653
		channel 2	Control														0.001mM20ul	77.6271	79.7111
			base1	15.454	base2	0.01mM10ul	0.01mM20ul	0.1mM7ul	0.1mM20ul	1mM7ul	1mM20ul	10mM7ul	10mM20ul	10mM7ul	10mM20ul		0.01mM7ul	150.639	177.93
			after KCl	44.848	10.978	10.947	26.11	52.649	53.471	52.03	49.646	48.625	47.208	44.579	40.021		0.01mM20ul	169.608	179.939
				29.394		-0.031	15.132	41.671	42.493	41.052	38.668	37.647	36.23	33.601	29.043		0.1mM7ul	171.267	172.636
						-0.105464	51.4799	141.767	144.564	139.661	131.551	128.077	123.256	114.312	98.8059		0.1mM20ul	161.024	160.145
																	1mM7ul	158.525	154.535
		channel 3	NAV														1mM20ul	151.743	146.601
			base1	12.691	base2	0.01mM10ul	0.01mM20ul	0.1mM7ul	0.1mM20ul	1mM7ul	1mM20ul	10mM7ul	10mM20ul	10mM7ul	10mM20ul		10mM7ul	143.054	136.745
			after KCl	55.581	9.427	9.569	28.296	56.484	57.401	55.692	43.743	41.454	37.229	33.36	30.19		10mM20ul	133.668	118.78
				42.89		0.142	18.869	47.057	47.974	46.265	34.316	32.027	27.802	23.933	20.763
						0.33108	43.9939	109.716	111.854	107.869	80.0093	74.6724	64.8216	55.8009	48.4099
		channel4	Control
			base1	18.026	base2	0.01mM10ul	0.01mM20ul	0.1mM7ul	0.1mM20ul	1mM7ul	1mM20ul	10mM7ul	10mM20ul	10mM7ul	10mM20ul
			after KCl	44.026	10.057	10.195	38.122	65.721	66.039	63.516	59.129	57.115	54.243	51.443	46.133
				26		0.138	28.065	55.664	55.982	53.459	49.072	47.058	44.186	41.386	36.076
						0.530769	107.942	214.092	215.315	205.612	188.738	180.992	169.946	159.177	138.754
	Case 3																	0.001mM10ul	0.001mM20ul	0.01mM7ul	0.01mM20ul	0.1mM7ul	0.1mM20ul	1mM7ul	1mM20ul	10mM7ul	10mM20ul
		channel 1	Control														NAV	16.0964	37.4974	85.4213	10.0168	29.349	34.3589	48.7932	48.5869	47.4671	29.4168
			base1	19.969	base2	0.001mM10ul	0.001mM20ul	0.01mM7ul	0.01mM20ul	0.1mM7ul	0.1mM20ul	1mM7ul	1mM20ul	10mM7ul	10mM20ul		control	13.7865	38.7131	57.941	65.7564	69.6751	65.1972	67.5356	63.6389	58.2307	35.4463
			after KCl	51.385	7.922	10.995	19.018	24.57	24.928	26.783	28.005	26.551	25.671	23.885	18.197
				31.416		3.073	11.096	16.648	17.006	18.861	20.083	18.629	17.749	15.963	10.275
						9.78164	35.3196	52.9921	54.1317	60.0363	63.926	59.2978	56.4967	50.8117	32.7063		Mean	NAV	control
																	0.001mM10ul	16.0964	13.7865
		channel 2	Control														0.001mM20ul	37.4974	38.7131
			base1	16.523	base2	0.01mM10ul	0.01mM20ul	0.1mM7ul	0.1mM20ul	1mM7ul	1mM20ul	10mM7ul	10mM20ul	10mM7ul	10mM20ul		0.01mM7ul	85.4213	57.941
			after KCl	40.22	8.252	12.468	18.23	23.155	26.589	27.047	24.003	26.208	25.025	23.809	17.301		0.01mM20ul	10.0168	65.7564
				23.697		4.216	9.978	14.903	18.337	18.795	15.751	17.956	16.773	15.557	9.049		0.1mM7ul	29.349	69.6751
						17.7913	42.1066	62.8898	77.3811	79.3138	66.4683	75.7733	70.7811	65.6497	38.1863		0.1mM20ul	34.3589	65.1972
																	1mM7ul	48.7932	67.5356
		channel 3	NAV														1mM20ul	48.5869	63.6389
			base1	16.161	base2	0.01mM10ul	0.01mM20ul	0.1mM7ul	0.1mM20ul	1mM7ul	1mM20ul	10mM7ul	10mM20ul	10mM7ul	10mM20ul		10mM7ul	47.4671	58.2307
			after KCl	50.094	9.479	14.941	22.203	38.465	12.878	19.438	21.138	26.036	25.966	25.586	19.461		10mM20ul	29.4168	35.4463
				33.933		5.462	12.724	28.986	3.399	9.959	11.659	16.557	16.487	16.107	9.982
						16.0964	37.4974	85.4213	10.0168	29.349	34.3589	48.7932	48.5869	47.4671	29.4168
		channel 3	NAV
			base1	16.161	base2	0.01mM10ul	0.01mM20ul	0.1mM7ul	0.1mM20ul	1mM7ul	1mM20ul	10mM7ul	10mM20ul	10mM7ul	10mM20ul
			after KCl	50.094	9.479	14.941	22.203	38.465	12.878	19.438	21.138	26.036	25.966	25.586	19.461
				33.933		5.462	12.724	28.986	3.399	9.959	11.659	16.557	16.487	16.107	9.982
						16.0964	37.4974	85.4213	10.0168	29.349	34.3589	48.7932	48.5869	47.4671	29.4168
	Case 4																	0.001mM10ul	0.001mM20ul	0.01mM7ul	0.01mM20ul	0.1mM7ul	0.1mM20ul	1mM7ul	1mM20ul	10mM7ul	10mM20ul
		channel 1	Control														NAV	-2.22667	22.4029	41.7556	48.4717	54.288	55.1963	57.7603	55.0695	51.5669	44.7693
			base1	18.164	base2	0.001mM10ul	0.001mM20ul	0.01mM7ul	0.01mM20ul	0.1mM7ul	0.1mM20ul	1mM7ul	1mM20ul	10mM7ul	10mM20ul		control	3.36694	37.6096	52.0133	72.4328	87.5994	81.9125	83.7075	84.3565	79.2889	73.2262
			after KCl	30.087	14.795	14.845	19.346	21.539	24.102	25.57	25.279	25.578	25.907	25.436	24.695
				11.923		0.05	4.551	6.744	9.307	10.775	10.484	10.783	11.112	10.641	9.9
						0.419358	38.1699	56.5629	78.0592	90.3716	87.9309	90.4386	93.198	89.2477	83.0328		Mean	NAV	control
																	0.001mM10ul	-2.22667	3.36694
		channel 2	NAV														0.001mM20ul	22.4029	37.6096
			base1	19.578	base2	0.01mM10ul	0.01mM20ul	0.1mM7ul	0.1mM20ul	1mM7ul	1mM20ul	10mM7ul	10mM20ul	10mM7ul	10mM20ul		0.01mM7ul	41.7556	52.0133
			after KCl	38.452	16.439	15.67	20.201	26.792	27.861	28.487	28.659	29.458	29.532	29.537	28.771		0.01mM20ul	48.4717	72.4328
				18.874		-0.769	3.762	10.353	11.422	12.048	12.22	13.019	13.093	13.098	12.332		0.1mM7ul	54.288	87.5994
						-4.07439	19.9322	54.8532	60.5171	63.8338	64.7452	68.9785	69.3706	69.3971	65.3386		0.1mM20ul	55.1963	81.9125
																	1mM7ul	57.7603	83.7075
		channel 3	Control														1mM20ul	55.0695	84.3565
			base1	20.678	base2	0.01mM10ul	0.01mM20ul	0.1mM7ul	0.1mM20ul	1mM7ul	1mM20ul	10mM7ul	10mM20ul	10mM7ul	10mM20ul		10mM7ul	51.5669	79.2889
			after KCl	40.727	17.424	18.69	24.852	26.94	30.818	34.431	32.64	32.857	32.564	31.324	30.139		10mM20ul	44.7693	73.2262
				20.049		1.266	7.428	9.516	13.394	17.007	15.216	15.433	15.14	13.9	12.715
						6.31453	37.0492	47.4637	66.8063	84.8272	75.8941	76.9764	75.515	69.3301	63.4196
		channel4	NAV
			base1	21.434	base2	0.01mM10ul	0.01mM20ul	0.1mM7ul	0.1mM20ul	1mM7ul	1mM20ul	10mM7ul	10mM20ul	10mM7ul	10mM20ul
			after KCl	40.434	18.318	18.246	23.044	23.763	25.239	26.819	26.991	27.161	26.064	24.728	22.916
				19		-0.072	4.726	5.445	6.921	8.501	8.673	8.843	7.746	6.41	4.598
						-0.378947	24.8737	28.6579	36.4263	44.7421	45.6474	46.5421	40.7684	33.7368	24.2
	Case 5																	0.001mM10ul	0.001mM20ul	0.01mM7ul	0.01mM20ul	0.1mM7ul	0.1mM20ul	1mM7ul	1mM20ul	10mM7ul	10mM20ul
		channel 1	NAV														NAV	0.108086	77.5785	171.313	134.426	129.193	120.31	102.902	50.4145	68.0924	35.3201
			base1	16.307	base2	0.001mM10ul	0.001mM20ul	0.01mM7ul	0.01mM20ul	0.1mM7ul	0.1mM20ul	1mM7ul	1mM20ul	10mM7ul	10mM20ul		control	0.596543	113.701	154.412	164.973	167.419	165.053	163.328	109.148	148.134	113.12
			after KCl	79.658	18.175	18.704	65.948	108.65	112.843	112.19	106.437	94.83	47.532	66.562	36.211
				63.351		0.529	47.773	90.475	94.668	94.015	88.262	76.655	29.357	48.387	18.036
						0.83503	75.41	142.815	149.434	148.403	139.322	121	46.3402	76.3792	28.47		Mean	NAV	control
																	0.001mM10ul	0.108086	0.596543
		channel 2	Control														0.001mM20ul	77.5785	113.701
			base1	18.161	base2	0.01mM10ul	0.01mM20ul	0.1mM7ul	0.1mM20ul	1mM7ul	1mM20ul	10mM7ul	10mM20ul	10mM7ul	10mM20ul		0.01mM7ul	171.313	154.412
			after KCl	78.302	14.948	15.21	73.22	101.273	109.77	110.865	108.242	106.612	86.53	93.52	71.339		0.01mM20ul	134.426	164.973
				60.141		0.262	58.272	86.325	94.822	95.917	93.294	91.664	71.582	78.572	56.391		0.1mM7ul	129.193	167.419
						0.435643	96.8923	143.538	157.666	159.487	155.125	152.415	119.024	130.646	93.7647		0.1mM20ul	120.31	165.053
																	1mM7ul	102.902	163.328
		channel 3	NAV														1mM20ul	50.4145	109.148
			base1	17.851	base2	0.01mM10ul	0.01mM20ul	0.1mM7ul	0.1mM20ul	1mM7ul	1mM20ul	10mM7ul	10mM20ul	10mM7ul	10mM20ul		10mM7ul	68.0924	148.134
			after KCl	65.681	14.205	13.909	52.348	109.774	71.323	66.81	62.656	54.767	40.267	42.81	34.375		10mM20ul	35.3201	113.12
				47.83		-0.296	38.143	95.569	57.118	52.605	48.451	40.562	26.062	28.605	20.17
						-0.618858	79.747	199.81	119.419	109.983	101.298	84.8045	54.4888	59.8056	42.1702
		channel4	Control
			base1	18.989	base2	0.01mM10ul	0.01mM20ul	0.1mM7ul	0.1mM20ul	1mM7ul	1mM20ul	10mM7ul	10mM20ul	10mM7ul	10mM20ul
			after KCl	36.02	15.937	16.066	38.164	44.087	45.278	45.801	45.738	45.612	32.844	44.144	38.499
				17.031		0.129	22.227	28.15	29.341	29.864	29.801	29.675	16.907	28.207	22.562
						0.757442	130.509	165.287	172.28	175.351	174.981	174.241	99.2719	165.622	132.476
	Case 6																	0.001mM10ul	0.001mM20ul	0.01mM7ul	0.01mM20ul	0.1mM7ul	0.1mM20ul	1mM7ul	1mM20ul	10mM7ul	10mM20ul
		channel 1	NAV														NAV	-0.00200539	105.177	168.75	175.12	174.634	171.869	168.17	151.647	157.75	126.965
			base1	14.711	base2	0.001mM10ul	0.001mM20ul	0.01mM7ul	0.01mM20ul	0.1mM7ul	0.1mM20ul	1mM7ul	1mM20ul	10mM7ul	10mM20ul		control	0.0684608	182.636	184.931	192.482	192.409	192.897	191.142	181.594	186.47	159.831
			after KCl	72.107	9.595	9.594	85.303	99.243	108.533	110.065	107.797	106.448	96.811	101.181	84.388
				57.396		-0.001	75.708	89.648	98.938	100.47	98.202	96.853	87.216	91.586	74.793
						-0.00174228	131.905	156.192	172.378	175.047	171.096	168.745	151.955	159.569	130.31		Mean	NAV	control
																	0.001mM10ul	-0.00200539	0.0684608
		channel 2	Control														0.001mM20ul	105.177	182.636
			base1	13.229	base2	0.01mM10ul	0.01mM20ul	0.1mM7ul	0.1mM20ul	1mM7ul	1mM20ul	10mM7ul	10mM20ul	10mM7ul	10mM20ul		0.01mM7ul	168.75	184.931
			after KCl	57.435	7.98	8.118	95.136	93.88	97.31	97.983	98.979	97.93	94.776	96.246	83.935		0.01mM20ul	175.12	192.482
				44.206		0.138	87.156	85.9	89.33	90.003	90.999	89.95	86.796	88.266	75.955		0.1mM7ul	174.634	192.409
						0.312175	197.159	194.318	202.077	203.599	205.852	203.479	196.344	199.67	171.821		0.1mM20ul	171.869	192.897
																	1mM7ul	168.17	191.142
		channel 3	NAV														1mM20ul	151.647	181.594
			base1	15.576	base2	0.01mM10ul	0.01mM20ul	0.1mM7ul	0.1mM20ul	1mM7ul	1mM20ul	10mM7ul	10mM20ul	10mM7ul	10mM20ul		10mM7ul	157.75	186.47
			after KCl	59.658	9.589	9.588	44.171	89.513	87.994	86.389	85.693	83.468	76.302	78.327	64.083		10mM20ul	126.965	159.831
				44.082		-0.001	34.582	79.924	78.405	76.8	76.104	73.879	66.713	68.738	54.494
						-0.0022685	78.4493	181.308	177.862	174.221	172.642	167.594	151.338	155.932	123.62
		channel4	Control
			base1	15.228	base2	0.01mM10ul	0.01mM20ul	0.1mM7ul	0.1mM20ul	1mM7ul	1mM20ul	10mM7ul	10mM20ul	10mM7ul	10mM20ul
			after KCl	56.882	10.227	10.154	80.253	83.348	86.407	85.712	85.18	84.706	79.724	82.401	71.809
				41.654		-0.073	70.026	73.121	76.18	75.485	74.953	74.479	69.497	72.174	61.582
						-0.175253	168.114	175.544	182.888	181.219	179.942	178.804	166.844	173.27	147.842

## Sheet: ET-1 NAV 5uM
	coronary
	control	ET-1 (µM)	#1	#2	#3	#4	#5		mean	SD
		0.001	-0.801479	0.519184	40.2211	4.40221	27.9178		14.4518	18.5281
		0.003	-5.22805	44.1985	43.9108	18.0735	68.3013		33.8512	28.1567
		0.01	72.4982	88.1363	82.8619	34.5358	130.596		81.7257	34.4338
		0.03	80.755	123.246	96.243	72.8965	155.395		105.707	33.783
		0.1	84.8227	148.29	153.731	73.8742	155.652		123.274	40.3752
		0.3	139.384	151.171	175.5	99.7559	160.24		145.21	28.6308
		1	148.841	150.583	176.508	99.9464	160.1		147.196	28.6025
		3	143.669	144.453	169.967	95.1189	156.116		141.865	28.231
	NAV	ET-1 (µM)	#1	#2	#3	#4	#5		mean	SD
	5 µM
		0.001	-0.842309	0.0865031	29.5046	51.8492	42.4696		24.6135	24.1563
		0.003	-7.14687	21.4265	45.6487	72.38	66.0071		39.6631	32.8785
		0.01	65.8941	91.8427	86.2625	97.9846	153.111		99.0189	32.5517
		0.03	95.962	162.246	102.053	99.7086	154.997		122.993	32.6972
		0.1	110.475	170.259	147.944	92.3547	147.455		133.698	31.5337
		0.3	146.858	167.644	161.515	82.7851	144.069		140.574	33.7735
		1	148.823	165.749	161.422	78.5993	132.491		137.417	35.33
		3	145.919	149.088	154.949	71.8618	119.44		128.251	34.3383
	Case 1	channel 1														0.004mM2.5ul	0.004mM5ul	0.04mM1.75ul	0.04mM5ul	0.04mM17.5ul	0.04mM50ul	0.4mM17.5ul	0.4mM50ul
			Control												NAV	-0.842309	-7.14687	65.8941	95.962	110.475	146.858	148.823	145.919
			base1	19.327	base2	0.004mM2.5ul	0.004mM5ul	0.04mM1.75ul	0.04mM5ul	0.04mM17.5ul	0.04mM50ul	0.4mM17.5ul	0.4mM50ul		control	-0.801479	-5.22805	72.4982	80.755	84.8227	139.384	148.841	143.669
			after KCl	38.723	5.985	5.816	5.128	23.137	25.085	25.213	36.82	38.899	37.205
				19.396		-0.169	-0.857	17.152	19.1	19.228	30.835	32.914	31.22
						-0.871314	-4.41844	88.4306	98.4739	99.1338	158.976	169.695	160.961		Mean	NAV	control
		channel 2													0.004mM2.5ul	-0.842309	-0.801479
			NAV												0.004mM5ul	-7.14687	-5.22805
			base1	21.347	base2	0.004mM2.5ul	0.004mM5ul	0.04mM1.75ul	0.04mM5ul	0.04mM17.5ul	0.04mM50ul	0.4mM17.5ul	0.4mM50ul		0.04mM1.75ul	65.8941	72.4982
			after KCl	40.936	9.545	9.38	8.145	22.453	28.343	31.186	38.313	38.698	38.129		0.04mM5ul	95.962	80.755
				19.589		-0.165	-1.4	12.908	18.798	21.641	28.768	29.153	28.584		0.04mM17.5ul	110.475	84.8227
						-0.842309	-7.14687	65.8941	95.962	110.475	146.858	148.823	145.919		0.04mM50ul	146.858	139.384
		channel 3													0.4mM17.5ul	148.823	148.841
			Control												0.4mM50ul	145.919	143.669
			base1	18.356	base2	0.004mM2.5ul	0.004mM5ul	0.04mM1.75ul	0.04mM5ul	0.04mM17.5ul	0.04mM50ul	0.4mM17.5ul	0.4mM50ul
			after KCl	34.074	9.574	9.459	8.625	18.465	19.482	20.657	28.403	29.691	29.438
				15.718		-0.115	-0.949	8.891	9.908	11.083	18.829	20.117	19.864
						-0.731645	-6.03766	56.5657	63.036	70.5115	119.793	127.987	126.377
		channel 2
			NAV
			base1	21.347	base2	0.004mM2.5ul	0.004mM5ul	0.04mM1.75ul	0.04mM5ul	0.04mM17.5ul	0.04mM50ul	0.4mM17.5ul	0.4mM50ul
			after KCl	40.936	9.545	9.38	8.145	22.453	28.343	31.186	38.313	38.698	38.129
				19.589		-0.165	-1.4	12.908	18.798	21.641	28.768	29.153	28.584
						-0.842309	-7.14687	65.8941	95.962	110.475	146.858	148.823	145.919
	Case 2	channel 1														0.004mM2.5ul	0.004mM5ul	0.04mM1.75ul	0.04mM5ul	0.04mM17.5ul	0.04mM50ul	0.4mM17.5ul	0.4mM50ul
			NAV												NAV	0.0865031	21.4265	91.8427	162.246	170.259	167.644	165.749	149.088
			base1	11.635	base2	0.004mM2.5ul	0.004mM5ul	0.04mM1.75ul	0.04mM5ul	0.04mM17.5ul	0.04mM50ul	0.4mM17.5ul	0.4mM50ul		control	0.519184	44.1985	88.1363	123.246	148.29	151.171	150.583	144.453
			after KCl	79.334	10.068	10.138	24.632	66.303	91.092	98.95	100.119	106.606	103.487
				67.699		0.07	14.564	56.235	81.024	88.882	90.051	96.538	93.419
						0.103399	21.5129	83.0662	119.683	131.29	133.017	142.599	137.992		Mean	NAV	control
		channel 2													0.004mM2.5ul	0.0865031	0.519184
			NAV												0.004mM5ul	21.4265	44.1985
			base1	14.384	base2	0.004mM2.5ul	0.004mM5ul	0.04mM1.75ul	0.04mM5ul	0.04mM17.5ul	0.04mM50ul	0.4mM17.5ul	0.4mM50ul		0.04mM1.75ul	91.8427	88.1363
			after KCl	41.68	10.384	10.403	16.209	37.849	66.289	67.495	65.596	61.946	54.108		0.04mM5ul	162.246	123.246
				27.296		0.019	5.825	27.465	55.905	57.111	55.212	51.562	43.724		0.04mM17.5ul	170.259	148.29
						0.0696073	21.3401	100.619	204.81	209.228	202.271	188.899	160.185		0.04mM50ul	167.644	151.171
		channel 3													0.4mM17.5ul	165.749	150.583
			Control												0.4mM50ul	149.088	144.453
			base1	13.3	base2	0.004mM2.5ul	0.004mM5ul	0.04mM1.75ul	0.04mM5ul	0.04mM17.5ul	0.04mM50ul	0.4mM17.5ul	0.4mM50ul
			after KCl	73.875	11.191	11.146	33.42	63.122	63.375	84.722	86.53	89.91	83.17
				60.575		-0.045	22.229	51.931	52.184	73.531	75.339	78.719	71.979
						-0.0742881	36.6967	85.7301	86.1478	121.388	124.373	129.953	118.826
		channel4
			control
			base1	12.495	base2	0.004mM2.5ul	0.004mM5ul	0.04mM1.75ul	0.04mM5ul	0.04mM17.5ul	0.04mM50ul	0.4mM17.5ul	0.4mM50ul
			after KCl	41.255	9.193	9.513	24.062	35.233	55.308	59.578	60.377	58.434	58.108
				28.76		0.32	14.869	26.04	46.115	50.385	51.184	49.241	48.915
						1.11266	51.7003	90.5424	160.344	175.191	177.969	171.213	170.08
	Case 3	channel 1														0.004mM2.5ul	0.004mM5ul	0.04mM1.75ul	0.04mM5ul	0.04mM17.5ul	0.04mM50ul	0.4mM17.5ul	0.4mM50ul
			Control												NAV	29.5046	45.6487	86.2625	102.053	147.944	161.515	161.422	154.949
			base1	18.897	base2	0.004mM2.5ul	0.004mM5ul	0.04mM1.75ul	0.04mM5ul	0.04mM17.5ul	0.04mM50ul	0.4mM17.5ul	0.4mM50ul		control	40.2211	43.9108	82.8619	96.243	153.731	175.5	176.508	169.967
			after KCl	54.588	10.218	25.418	26.578	36.531	41.037	67.917	76.796	77.195	73.968
				35.691		15.2	16.36	26.313	30.819	57.699	66.578	66.977	63.75
						42.5878	45.8379	73.7245	86.3495	161.663	186.54	187.658	178.616		Mean	NAV	control
		channel 2													0.004mM2.5ul	29.5046	40.2211
			NAV												0.004mM5ul	45.6487	43.9108
			base1	22.14	base2	0.004mM2.5ul	0.004mM5ul	0.04mM1.75ul	0.04mM5ul	0.04mM17.5ul	0.04mM50ul	0.4mM17.5ul	0.4mM50ul		0.04mM1.75ul	86.2625	82.8619
			after KCl	61.533	16.091	28.371	31.434	53.232	60.498	69.769	76.897	76.992	75.75		0.04mM5ul	102.053	96.243
				39.393		12.28	15.343	37.141	44.407	53.678	60.806	60.901	59.659		0.04mM17.5ul	147.944	153.731
						31.1731	38.9485	94.2832	112.728	136.263	154.357	154.599	151.446		0.04mM50ul	161.515	175.5
		channel 3													0.4mM17.5ul	161.422	176.508
			NAV												0.4mM50ul	154.949	169.967
			base1	20.117	base2	0.004mM2.5ul	0.004mM5ul	0.04mM1.75ul	0.04mM5ul	0.04mM17.5ul	0.04mM50ul	0.4mM17.5ul	0.4mM50ul
			after KCl	76.206	20.969	36.582	50.331	64.854	72.222	110.501	115.576	115.336	109.843
				56.089		15.613	29.362	43.885	51.253	89.532	94.607	94.367	88.874
						27.8361	52.3489	78.2417	91.378	159.625	168.673	168.245	158.452
		channel4
			control
			base1	19.976	base2	0.004mM2.5ul	0.004mM5ul	0.04mM1.75ul	0.04mM5ul	0.04mM17.5ul	0.04mM50ul	0.4mM17.5ul	0.4mM50ul
			after KCl	61.123	11.224	26.8	28.499	49.079	54.896	71.216	78.894	79.264	77.601
				41.147		15.576	17.275	37.855	43.672	59.992	67.67	68.04	66.377
						37.8545	41.9836	91.9994	106.137	145.799	164.459	165.358	161.317
	Case 4	channel 1														0.004mM2.5ul	0.004mM5ul	0.04mM1.75ul	0.04mM5ul	0.04mM17.5ul	0.04mM50ul	0.4mM17.5ul	0.4mM50ul
			NAV												NAV	51.8492	72.38	97.9846	99.7086	92.3547	82.7851	78.5993	71.8618
			base1	17.397	base2	0.004mM2.5ul	0.004mM5ul	0.04mM1.75ul	0.04mM5ul	0.04mM17.5ul	0.04mM50ul	0.4mM17.5ul	0.4mM50ul		control	4.40221	18.0735	34.5358	72.8965	73.8742	99.7559	99.9464	95.1189
			after KCl	88.213	15.038	41.067	63.644	95.198	97.613	95.796	91.812	87.591	81.439
				70.816		26.029	48.606	80.16	82.575	80.758	76.774	72.553	66.401
						36.7558	68.637	113.195	116.605	114.039	108.413	102.453	93.7655		Mean	NAV	control
		channel 2													0.004mM2.5ul	51.8492	4.40221
			Control												0.004mM5ul	72.38	18.0735
			base1	20.375	base2	0.004mM2.5ul	0.004mM5ul	0.04mM1.75ul	0.04mM5ul	0.04mM17.5ul	0.04mM50ul	0.4mM17.5ul	0.4mM50ul		0.04mM1.75ul	97.9846	34.5358
			after KCl	74.902	18.153	21.905	29.945	37.196	59.528	60.019	69.279	69.837	67.419		0.04mM5ul	99.7086	72.8965
				54.527		3.752	11.792	19.043	41.375	41.866	51.126	51.684	49.266		0.04mM17.5ul	92.3547	73.8742
						6.88099	21.626	34.924	75.8798	76.7803	93.7627	94.7861	90.3516		0.04mM50ul	82.7851	99.7559
		channel 3													0.4mM17.5ul	78.5993	99.9464
			NAV												0.4mM50ul	71.8618	95.1189
			base1	16.523	base2	0.004mM2.5ul	0.004mM5ul	0.04mM1.75ul	0.04mM5ul	0.04mM17.5ul	0.04mM50ul	0.4mM17.5ul	0.4mM50ul
			after KCl	75.006	17.226	56.376	61.745	65.635	65.657	58.556	50.653	49.243	46.443
				58.483		39.15	44.519	48.409	48.431	41.33	33.427	32.017	29.217
						66.9425	76.123	82.7745	82.8121	70.6701	57.1568	54.7458	49.9581
		channel4
			control
			base1	18.958	base2	0.004mM2.5ul	0.004mM5ul	0.04mM1.75ul	0.04mM5ul	0.04mM17.5ul	0.04mM50ul	0.4mM17.5ul	0.4mM50ul
			after KCl	108.642	20.396	22.121	33.419	51.021	83.097	84.043	115.236	114.66	109.978
				89.684		1.725	13.023	30.625	62.701	63.647	94.84	94.264	89.582
						1.92342	14.521	34.1477	69.9133	70.9681	105.749	105.107	99.8863
	Case 5	channel 1														0.004mM2.5ul	0.004mM5ul	0.04mM1.75ul	0.04mM5ul	0.04mM17.5ul	0.04mM50ul	0.4mM17.5ul	0.4mM50ul
			NAV												NAV	42.4696	66.0071	153.111	154.997	147.455	144.069	132.491	119.44
			base1	24.326	base2	0.004mM2.5ul	0.004mM5ul	0.04mM1.75ul	0.04mM5ul	0.04mM17.5ul	0.04mM50ul	0.4mM17.5ul	0.4mM50ul		control	27.9178	68.3013	130.596	155.395	155.652	160.24	160.1	156.116
			after KCl	47.118	15.653	26.196	30.712	55.083	55.358	53.357	52.357	50.944	47.439
				22.792		10.543	15.059	39.43	39.705	37.704	36.704	35.291	31.786
						46.2575	66.0714	172.999	174.206	165.426	161.039	154.839	139.461		Mean	NAV	control
		channel 2													0.004mM2.5ul	42.4696	27.9178
			Control												0.004mM5ul	66.0071	68.3013
			base1	22.195	base2	0.004mM2.5ul	0.004mM5ul	0.04mM1.75ul	0.04mM5ul	0.04mM17.5ul	0.04mM50ul	0.4mM17.5ul	0.4mM50ul		0.04mM1.75ul	153.111	130.596
			after KCl	64.895	14.884	24.555	36.884	65.609	73.237	73.527	78.062	79.2	78.498		0.04mM5ul	154.997	155.395
				42.7		9.671	22	50.725	58.353	58.643	63.178	64.316	63.614		0.04mM17.5ul	147.455	155.652
						22.6487	51.5222	118.794	136.658	137.337	147.958	150.623	148.979		0.04mM50ul	144.069	160.24
		channel 3													0.4mM17.5ul	132.491	160.1
			Control												0.4mM50ul	119.44	156.116
			base1	21.889	base2	0.004mM2.5ul	0.004mM5ul	0.04mM1.75ul	0.04mM5ul	0.04mM17.5ul	0.04mM50ul	0.4mM17.5ul	0.4mM50ul
			after KCl	46.923	15.746	24.054	37.045	51.394	59.338	59.297	58.935	58.198	56.615
				25.034		8.308	21.299	35.648	43.592	43.551	43.189	42.452	40.869
						33.1869	85.0803	142.398	174.131	173.967	172.521	169.577	163.254
		channel4
			NAV
			base1	23.208	base2	0.004mM2.5ul	0.004mM5ul	0.04mM1.75ul	0.04mM5ul	0.04mM17.5ul	0.04mM50ul	0.4mM17.5ul	0.4mM50ul
			after KCl	62.715	16.056	31.338	42.108	68.688	69.702	67.211	66.269	59.57	55.333
				39.507		15.282	26.052	52.632	53.646	51.155	50.213	43.514	39.277
						38.6818	65.9427	133.222	135.789	129.483	127.099	110.143	99.4178
