# Supplementary material for: Inhibition of neurogenic contractions in renal arteries and of cholinergic contractions in coronary arteries by the presumed inhibitor of ADP-ribosylation factor 6, NAV2729
Source: Naunyn Schmiedebergs Arch Pharmacol. 2022 Feb 10;395(4):471–85. doi: 10.1007/s00210-022-02218-2 (PMC8873054; doi:10.1007/s00210-022-02218-2)
Supplement: Supplementary file 5 — Supplementary file5 (XLSX 330 KB) [file 210_2022_2218_MOESM5_ESM.xlsx]

## Sheet: EFS NAV 5µM
	control	EFS (Hz)	#1	#2	#3	#4	#5		mean	SD
		2	30.1264	10.1481	7.22037	3.9232	1.84082		10.6518	11.3379
		4	46.3053	19.6678	17.122	17.6075	0.855352		20.3116	16.3716
		8	97.7685	50.2101	51.9616	38.8987	1.61968		48.0917	34.3926
		16	180.971	115.447	211.125	97.9659	24.395		125.981	73.2953
		32	196.312	125.49	263.494	247.563	63.9836		179.368	84.0107
	NAV2729	EFS (Hz)	#1	#2	#3	#4	#5		mean	SD			% inhibition					MW	SD
	5 µM
		2	23.043	10.213	9.02923	0.620868	0.247325		8.63069	9.28462			23.512	-0.639067	-25.0522	84.1744	86.5644	33.7119	50.1924
		4	31.7532	15.0054	35.0472	1.69483	-1.17675		16.4648	16.6624			31.4263	23.7054	-104.691	90.3744	237.575	55.6779	124.116
		8	54.3032	27.5943	38.9903	6.42226	-0.912591		25.2795	22.7889			44.4573	45.0424	24.9632	83.4898	156.344	70.8593	52.2905
		16	132.859	63.1694	125.451	14.5494	43.2365		75.8532	51.7024			26.5853	45.2828	40.5794	85.1485	-77.2349	24.0722	60.6674
		32	148.7	71.1711	152.123	59.303	51.8887		96.6371	49.5832			24.2532	43.2855	42.267	76.0453	18.9032	40.9508	22.3814
	Case 1												2HZ	4HZ	8HZ	16HZ	32HZ
		channel 1	NAV									NAV	23.043	31.7532	54.3032	132.859	148.7
			base1	9.271	base2	2HZ	4HZ	8HZ	16HZ	32HZ		control	30.1264	46.3053	97.7685	180.971	196.312
			after KCl	12.665	8.326	8.514	8.71	9.439	13.264	13.808
				3.394		0.188	0.384	1.113	4.938	5.482
						5.53919	11.3141	32.7932	145.492	161.52		Mean	NAV	control
												2HZ	23.043	30.1264
		channel 2	Control									4HZ	31.7532	46.3053
			base1	9.084	base2	2HZ	4HZ	8HZ	16HZ	32HZ		8HZ	54.3032	97.7685
			after KCl	10.496	7.489	8.098	8.2	8.935	10.134	10.529		16HZ	132.859	180.971
				1.412		0.609	0.711	1.446	2.645	3.04		32HZ	148.7	196.312
						43.1303	50.3541	102.408	187.323	215.297
		channel 3	control
			base1	10.084	base2	2HZ	4HZ	8HZ	16HZ	32HZ
			after KCl	17.361	8.127	9.373	11.202	14.904	20.834	21.031
				7.277		1.246	3.075	6.777	12.707	12.904
						17.1224	42.2564	93.129	174.619	177.326
		channel 4	NAV
			base1	9.672	base2	2HZ	4HZ	8HZ	16HZ	32HZ
			after KCl	11.793	8.017	8.877	9.124	9.625	10.567	10.899
				2.121		0.86	1.107	1.608	2.55	2.882
						40.5469	52.1924	75.8133	120.226	135.879
	Case 2												2HZ	4HZ	8HZ	16HZ	32HZ
		channel 1	control									NAV	10.213	15.0054	27.5943	63.1694	71.1711
			base1	8.944	base2	2HZ	4HZ	8HZ	16HZ	32HZ		control	10.1481	19.6678	50.2101	115.447	125.49
			after KCl	12.591	8.564	9.04	9.505	10.492	11.407	11.855
				3.647		0.476	0.941	1.928	2.843	3.291
						13.0518	25.802	52.8654	77.9545	90.2386		Mean	NAV	control
												2HZ	10.213	10.1481
		channel 2	Control									4HZ	15.0054	19.6678
			base1	11.812	base2	2HZ	4HZ	8HZ	16HZ	32HZ		8HZ	27.5943	50.2101
			after KCl	29.398	9.366	10.64	11.746	17.729	36.262	37.634		16HZ	63.1694	115.447
				17.586		1.274	2.38	8.363	26.896	28.268		32HZ	71.1711	125.49
						7.2444	13.5335	47.5549	152.94	160.741
		channel 3	NAV
			base1	11.801	base2	2HZ	4HZ	8HZ	16HZ	32HZ
			after KCl	31.183	12.865	14.605	15.78	19.471	30.96	32.761
				19.382		1.74	2.915	6.606	18.095	19.896
						8.9774	15.0397	34.0832	93.3598	102.652
		channel 4	NAV
			base1	10.634	base2	2HZ	4HZ	8HZ	16HZ	32HZ
			after KCl	13.927	10.794	11.171	11.287	11.489	11.88	12.101
				3.293		0.377	0.493	0.695	1.086	1.307
						11.4485	14.9712	21.1054	32.979	39.6903
	Case 3												2HZ	4HZ	8HZ	16HZ	32HZ
		channel 1	Control									NAV	9.02923	35.0472	38.9903	125.451	152.123
			base1	9.56	base2	2HZ	4HZ	8HZ	16HZ	32HZ		control	7.22037	17.122	51.9616	211.125	263.494
			after KCl	25.409	-0.501	1.138	3.673	12.3	42.128	57.671
				15.849		1.639	4.174	12.801	42.629	58.172
						10.3413	26.336	80.7685	268.97	367.039		Mean	NAV	control
												2HZ	9.02923	7.22037
		channel 2	Control									4HZ	35.0472	17.122
			base1	8.504	base2	2HZ	4HZ	8HZ	16HZ	32HZ		8HZ	38.9903	51.9616
			after KCl	95.834	2.183	5.763	9.089	22.404	136.042	141.866		16HZ	125.451	211.125
				87.33		3.58	6.906	20.221	133.859	139.683		32HZ	152.123	263.494
						4.09939	7.90794	23.1547	153.28	159.948
		channel 3	NAV
			base1	8.6	base2	2HZ	4HZ	8HZ	16HZ	32HZ
			after KCl	31.14	3.892	7.068	18.122	17.415	30.739	37.266
				22.54		3.176	14.23	13.523	26.847	33.374
						14.0905	63.1322	59.9956	119.108	148.066
		channel 4	NAV
			base1	8.568	base2	2HZ	4HZ	8HZ	16HZ	32HZ
			after KCl	39.894	3.666	4.909	5.847	9.3	44.952	52.591
				31.326		1.243	2.181	5.634	41.286	48.925
						3.96795	6.96227	17.9851	131.795	156.18
	Case 4												2HZ	4HZ	8HZ	16HZ	32HZ
		channel 1	Control									NAV	0.620868	1.69483	6.42226	14.5494	59.303
			base1	10.235	base2	2HZ	4HZ	8HZ	16HZ	32HZ		control	3.9232	17.6075	38.8987	97.9659	247.563
			after KCl	84.291	5.294	5.692	6.749	13.578	44.763	118.735
				74.056		0.398	1.455	8.284	39.469	113.441
						0.537431	1.96473	11.1861	53.2962	153.183		Mean	NAV	control
												2HZ	0.620868	3.9232
		channel 2	control									4HZ	1.69483	17.6075
			base1	12.564	base2	2HZ	4HZ	8HZ	16HZ	32HZ		8HZ	6.42226	38.8987
			after KCl	16.176	6.322	6.586	7.523	8.728	11.474	18.673		16HZ	14.5494	97.9659
				3.612		0.264	1.201	2.406	5.152	12.351		32HZ	59.303	247.563
						7.30897	33.2503	66.6113	142.636	341.944
		channel 3	NAV
			base1	10.291	base2	2HZ	4HZ	8HZ	16HZ	32HZ
			after KCl	80.194	3.41	3.61	4.67	10.162	19.373	68.705
				69.903		0.2	1.26	6.752	15.963	65.295
						0.286111	1.8025	9.6591	22.8359	93.408
		channel 4	NAV
			base1	9.954	base2	2HZ	4HZ	8HZ	16HZ	32HZ
			after KCl	46.056	4.969	5.314	5.542	6.119	7.23	14.066
				36.102		0.345	0.573	1.15	2.261	9.097
						0.955626	1.58717	3.18542	6.26281	25.198
	Case 5												2HZ	4HZ	8HZ	16HZ	32HZ
		channel 3	Control									NAV	0.247325	-1.17675	-0.912591	43.2365	51.8887
			base1	10.971	base2	2HZ	4HZ	8HZ	16HZ	32HZ		control	1.84082	0.855352	1.61968	24.395	63.9836
			after KCl	14.593	8.666	8.673	8.614	8.6	8.751	9.072
				3.622		0.007	-0.052	-0.066	0.085	0.406
						0.193263	-1.43567	-1.8222	2.34677	11.2093		Mean	NAV	control
												2HZ	0.247325	1.84082
		channel 4	Control									4HZ	-1.17675	0.855352
			base1	12.181	base2	2HZ	4HZ	8HZ	16HZ	32HZ		8HZ	-0.912591	1.61968
			after KCl	13.643	17.348	17.399	17.394	17.422	18.027	19.055		16HZ	43.2365	24.395
				1.462		0.051	0.046	0.074	0.679	1.707		32HZ	51.8887	63.9836
						3.48837	3.14637	5.06156	46.4432	116.758
		channel 1	NAV
			base1	9.837	base2	2HZ	4HZ	8HZ	16HZ	32HZ
			after KCl	15.727	7.753	7.767	7.656	7.73	8.302	8.987
				5.89		0.014	-0.097	-0.023	0.549	1.234
						0.237691	-1.64686	-0.390492	9.32088	20.9508
		channel 2	NAV
			base1	9.682	base2	2HZ	4HZ	8HZ	16HZ	32HZ
			after KCl	14.352	5.786	5.798	5.753	5.719	9.389	9.654
				4.67		0.012	-0.033	-0.067	3.603	3.868
						0.256959	-0.706638	-1.43469	77.152	82.8266

## Sheet: EFS NAV 10µM
	control	EFS (Hz)	#1	#2	#3	#4	#5	#6	#7		mean	SD
		2	0.313894	9.65847	4.02648	5.93537	16.61	5.03132	5.40437		6.71141	5.16297
		4	3.00677	15.6707	5.13417	10.1432	29.2163	7.53688	11.9242		11.8046	8.76545
		8	15.4799	28.8665	13.4242	25.8519	67.6153	18.6224	39.523		29.9119	18.8815
		16	34.6935	108.768	49.5499	116.868	160.76	100.025	149.611		102.897	47.021
		32	63.5883	142.954	83.1314	135.396	193.848	165.511	167.151		135.94	47.0371
	NAV2729	EFS (Hz)	#1	#2	#3	#4	#5	#6	#7		mean	SD			% inhibition							MW	SD
	10 µM
		2	1.48052	3.20123	0.398	5.69312	14.938	4.09001	5.59627		5.05674	4.78202			-371.664	66.8557	90.1154	4.08146	10.0661	18.709	-3.55095	-26.4839	156.149
		4	2.54907	6.01045	-0.18365	7.68291	23.5177	7.44288	12.4717		8.49873	7.74715			15.2225	61.6452	103.577	24.2554	19.5047	1.24719	-4.59162	31.5515	38.26
		8	6.2209	12.9626	1.57399	16.3809	49.8813	20.3932	34.5937		20.2867	16.8199			59.8131	55.0945	88.275	36.6356	26.2278	-9.50883	12.4721	38.4299	32.5155
		16	22.6319	44.0455	19.2168	56.1451	139.621	82.843	100.085		66.3697	43.8048			34.7663	59.5049	61.2174	51.9587	13.1495	17.1779	33.1031	38.6968	19.4872
		32	45.5223	114.686	50.2988	78.1023	165.927	123.034	127.816		100.77	44.3092			28.4109	19.7743	39.4949	42.3154	14.4035	25.6638	23.5323	27.6564	10.1189
	Case 1												2HZ	4HZ	8HZ	16HZ	32HZ
		channel 1	Control									NAV	1.48052	2.54907	6.2209	22.6319	45.5223
			base1	7.45	base2	2HZ	4HZ	8HZ	16HZ	32HZ		control	0.313894	3.00677	15.4799	34.6935	63.5883
			after KCl	13.503	7.235	7.254	7.417	8.172	9.335	11.084
				6.053		0.019	0.182	0.937	2.1	3.849
						0.313894	3.00677	15.4799	34.6935	63.5883		Mean	NAV	control
												2HZ	1.48052	0.313894
		channel 2	NAV									4HZ	2.54907	3.00677
			base1	6.748	base2	2HZ	4HZ	8HZ	16HZ	32HZ		8HZ	6.2209	15.4799
			after KCl	20.729	12.787	13.254	13.472	14.168	17.694	22.643		16HZ	22.6319	34.6935
				13.981		0.467	0.685	1.381	4.907	9.856		32HZ	45.5223	63.5883
						3.34025	4.89951	9.87769	35.0976	70.4957
		channel 3	NAV
			base1	7.353	base2	2HZ	4HZ	8HZ	16HZ	32HZ
			after KCl	12.891	6.149	6.128	6.16	6.291	6.712	7.287
				5.538		-0.021	0.011	0.142	0.563	1.138
						-0.379198	0.198628	2.5641	10.1661	20.5489
		channel 1	Control
			base1	7.45	base2	2HZ	4HZ	8HZ	16HZ	32HZ
			after KCl	13.503	7.235	7.254	7.417	8.172	9.335	11.084
				6.053		0.019	0.182	0.937	2.1	3.849
						0.313894	3.00677	15.4799	34.6935	63.5883
	Case 2												2HZ	4HZ	8HZ	16HZ	32HZ
		channel 1	Control									NAV	3.20123	6.01045	12.9626	44.0455	114.686
			base1	5.862	base2	2HZ	4HZ	8HZ	16HZ	32HZ		control	9.65847	15.6707	28.8665	108.768	142.954
			after KCl	37.661	2.214	5.756	7.796	12.661	33.003	48.888
				31.799		3.542	5.582	10.447	30.789	46.674
						11.1387	17.554	32.8532	96.8238	146.778		Mean	NAV	control
												2HZ	3.20123	9.65847
		channel 2	NAV									4HZ	6.01045	15.6707
			base1	4.8	base2	2HZ	4HZ	8HZ	16HZ	32HZ		8HZ	12.9626	28.8665
			after KCl	55.097	0.642	1.996	3.843	7.45	24.196	54.754		16HZ	44.0455	108.768
				50.297		1.354	3.201	6.808	23.554	54.112		32HZ	114.686	142.954
						2.69201	6.3642	13.5356	46.8298	107.585
		channel 3	Control
			base1	5.634	base2	2HZ	4HZ	8HZ	16HZ	32HZ
			after KCl	73.167	1.593	7.116	10.904	18.395	83.113	95.552
				67.533		5.523	9.311	16.802	81.52	93.959
						8.17822	13.7873	24.8797	120.711	139.13
		channel 4	NAV
			base1	7.985	base2	2HZ	4HZ	8HZ	16HZ	32HZ
			after KCl	70.053	2.285	4.588	5.796	9.975	27.895	77.876
				62.068		2.303	3.511	7.69	25.61	75.591
						3.71045	5.6567	12.3896	41.2612	121.787
	Case 3												2HZ	4HZ	8HZ	16HZ	32HZ
		channel 1	NAV									NAV	0.398	-0.18365	1.57399	19.2168	50.2988
			base1	5.823	base2	2HZ	4HZ	8HZ	16HZ	32HZ		control	4.02648	5.13417	13.4242	49.5499	83.1314
			after KCl	29.354	5.801	5.92	5.693	6.066	10.309	17.048
				23.531		0.119	-0.108	0.265	4.508	11.247
						0.505716	-0.458969	1.12617	19.1577	47.7965		Mean	NAV	control
												2HZ	0.398	4.02648
		channel 2	NAV									4HZ	-0.18365	5.13417
			base1	7.417	base2	2HZ	4HZ	8HZ	16HZ	32HZ		8HZ	1.57399	13.4242
			after KCl	27.053	5.554	5.611	5.572	5.951	9.339	15.922		16HZ	19.2168	49.5499
				19.636		0.057	0.018	0.397	3.785	10.368		32HZ	50.2988	83.1314
						0.290283	0.0916684	2.0218	19.2758	52.801
		channel 3	Control
			base1	6.081	base2	2HZ	4HZ	8HZ	16HZ	32HZ
			after KCl	26.635	4.252	4.879	5.165	6.083	11.714	19.795
				20.554		0.627	0.913	1.831	7.462	15.543
						3.0505	4.44196	8.90824	36.3044	75.6203
		channel 4	Control
			base1	6.497	base2	2HZ	4HZ	8HZ	16HZ	32HZ
			after KCl	16.692	4.585	5.095	5.179	6.414	10.987	13.826
				10.195		0.51	0.594	1.829	6.402	9.241
						5.00245	5.82639	17.9402	62.7955	90.6425
	Case 4												2HZ	4HZ	8HZ	16HZ	32HZ
		channel 3	NAV									NAV	5.69312	7.68291	16.3809	56.1451	78.1023
			base1	5.624	base2	2HZ	4HZ	8HZ	16HZ	32HZ		control	5.93537	10.1432	25.8519	116.868	135.396
			after KCl	52.49	2.053	5.013	6.113	9.765	23.64	32.331
				46.866		2.96	4.06	7.712	21.587	30.278
						6.31588	8.663	16.4554	46.0611	64.6055		Mean	NAV	control
												2HZ	5.69312	5.93537
		channel 4	Control									4HZ	7.68291	10.1432
			base1	7.398	base2	2HZ	4HZ	8HZ	16HZ	32HZ		8HZ	16.3809	25.8519
			after KCl	47.709	3.55	4.584	5.691	10.077	49.025	54.312		16HZ	56.1451	116.868
				40.311		1.034	2.141	6.527	45.475	50.762		32HZ	78.1023	135.396
						2.56506	5.31121	16.1916	112.81	125.926
		channel 1	NAV
			base1	6.808	base2	2HZ	4HZ	8HZ	16HZ	32HZ
			after KCl	44.971	1.533	3.468	4.091	7.756	26.808	36.49
				38.163		1.935	2.558	6.223	25.275	34.957
						5.07036	6.70283	16.3064	66.2291	91.5992
		channel 2	Control
			base1	7.532	base2	2HZ	4HZ	8HZ	16HZ	32HZ
			after KCl	54.009	-0.103	4.222	6.857	16.402	56.1	67.226
				46.477		4.325	6.96	16.505	56.203	67.329
						9.30568	14.9751	35.5122	120.926	144.865
	Case 5												2HZ	4HZ	8HZ	16HZ	32HZ
		channel 1	NAV									NAV	14.938	23.5177	49.8813	139.621	165.927
			base1	5.079	base2	2HZ	4HZ	8HZ	16HZ	32HZ		control	16.61	29.2163	67.6153	160.76	193.848
			after KCl	37.57	2.941	9.191	11.992	21.067	49.922	55.43
				32.491		6.25	9.051	18.126	46.981	52.489
						19.2361	27.8569	55.7878	144.597	161.549		Mean	NAV	control
												2HZ	14.938	16.61
		channel 2	Control									4HZ	23.5177	29.2163
			base1	6.595	base2	2HZ	4HZ	8HZ	16HZ	32HZ		8HZ	49.8813	67.6153
			after KCl	14.957	4.271	5.067	5.838	9.473	19.962	24.556		16HZ	139.621	160.76
				8.362		0.796	1.567	5.202	15.691	20.285		32HZ	165.927	193.848
						9.51925	18.7395	62.21	187.646	242.586
		channel 3	NAV
			base1	5.573	base2	2HZ	4HZ	8HZ	16HZ	32HZ
			after KCl	26.56	1.885	4.118	5.91	11.114	30.143	37.627
				20.987		2.233	4.025	9.229	28.258	35.742
						10.6399	19.1785	43.9748	134.645	170.305
		channel 4	Control
			base1	7.097	base2	2HZ	4HZ	8HZ	16HZ	32HZ
			after KCl	24.299	1.546	5.623	8.374	14.107	24.575	26.508
				17.202		4.077	6.828	12.561	23.029	24.962
						23.7007	39.6931	73.0206	133.874	145.111
	Case 6												2HZ	4HZ	8HZ	16HZ	32HZ
		channel 1	Control									NAV	4.09001	7.44288	20.3932	82.843	123.034
			base1	10.185	base2	2HZ	4HZ	8HZ	16HZ	32HZ		control	5.03132	7.53688	18.6224	100.025	165.511
			after KCl	49.777	8.331	10.323	11.315	15.704	47.933	73.86
				39.592		1.992	2.984	7.373	39.602	65.529
						5.03132	7.53688	18.6224	100.025	165.511		Mean	NAV	control
												2HZ	4.09001	5.03132
		channel 2	NAV									4HZ	7.44288	7.53688
			base1	7.423	base2	2HZ	4HZ	8HZ	16HZ	32HZ		8HZ	20.3932	18.6224
			after KCl	35.705	4.559	5.391	5.759	8.354	21.14	30.103		16HZ	82.843	100.025
				28.282		0.832	1.2	3.795	16.581	25.544		32HZ	123.034	165.511
						2.9418	4.24298	13.4184	58.6274	90.3189
		channel 1	Control
			base1	10.185	base2	2HZ	4HZ	8HZ	16HZ	32HZ
			after KCl	49.777	8.331	10.323	11.315	15.704	47.933	73.86
				39.592		1.992	2.984	7.373	39.602	65.529
						5.03132	7.53688	18.6224	100.025	165.511
		channel 4	NAV
			base1	8.771	base2	2HZ	4HZ	8HZ	16HZ	32HZ
			after KCl	40.633	4.102	5.771	7.493	12.822	38.213	53.727
				31.862		1.669	3.391	8.72	34.111	49.625
						5.23821	10.6428	27.368	107.059	155.75
	Case 7												2HZ	4HZ	8HZ	16HZ	32HZ
		channel 1	NAV									NAV	5.59627	12.4717	34.5937	100.085	127.816
			base1	4.542	base2	2HZ	4HZ	8HZ	16HZ	32HZ		control	5.40437	11.9242	39.523	149.611	167.151
			after KCl	19.659	2.551	3.021	3.567	5.788	12.266	14.218
				15.117		0.47	1.016	3.237	9.715	11.667
						3.10908	6.72091	21.413	64.2654	77.178		Mean	NAV	control
												2HZ	5.59627	5.40437
		channel 2	NAV									4HZ	12.4717	11.9242
			base1	6.214	base2	2HZ	4HZ	8HZ	16HZ	32HZ		8HZ	34.5937	39.523
			after KCl	12.684	4.319	4.842	5.498	7.41	13.112	15.865		16HZ	100.085	149.611
				6.47		0.523	1.179	3.091	8.793	11.546		32HZ	127.816	167.151
						8.08346	18.2226	47.7743	135.904	178.454
		channel 3	Control
			base1	6.107	base2	2HZ	4HZ	8HZ	16HZ	32HZ
			after KCl	16.506	3.313	3.875	4.553	7.423	18.871	20.695
				10.399		0.562	1.24	4.11	15.558	17.382
						5.40437	11.9242	39.523	149.611	167.151
		channel 3	Control
			base1	6.107	base2	2HZ	4HZ	8HZ	16HZ	32HZ
			after KCl	16.506	3.313	3.875	4.553	7.423	18.871	20.695
				10.399		0.562	1.24	4.11	15.558	17.382
						5.40437	11.9242	39.523	149.611	167.151

## Sheet: EFS NAV 5 LNAMEDiclo
	with L-NAME and Dicofenac
	control	EFS (Hz)	#1	#2	#3	#4	#5		mean	SD
		2	3.72356	6.28209	6.72155	52.0885	3.58972		14.4811	21.0719
		4	21.2312	7.72699	11.0816	76.5691	3.45976		24.0137	30.1031
		8	39.6031	18.2563	27.2166	76.4351	7.71369		33.8449	26.5371
		16	188.25	37.9905	100.596	67.3442	24.5067		83.7375	65.3395
		32	203.853	50.5668	160.483	71.2977	43.7459		105.989	71.9312
	NAV2729	EFS (Hz)	#1	#2	#3	#4	#5		mean	SD			% inhibition					MW	SD
	5 µM
		2	4.80432	2.95727	7.71785	45.6807	2.68881		12.7698	18.5068			-29.0247	52.9253	-14.8225	12.3017	25.0968	9.29532	32.4515
		4	6.24732	3.32097	12.9383	67.1499	5.0978		18.9509	27.1886			70.5748	57.0212	-16.7549	12.3017	-47.3453	15.1595	49.3883
		8	16.6929	10.7056	28.7106	67.0323	9.28666		26.4856	23.9254			57.8496	41.3593	-5.48941	12.3017	-20.3919	17.1258	32.3573
		16	61.1265	28.3773	82.3786	59.0597	16.2		49.4284	26.7516			67.5292	25.3043	18.1093	12.3017	33.8957	31.428	21.7376
		32	89.0512	39.3736	132.817	62.5269	27.1471		70.1831	42.246			56.3161	22.1354	17.2396	12.3017	37.9436	29.1873	17.96
	Case 1												2HZ	4HZ	8HZ	16HZ	32HZ
		channel 1	NAV									NAV	4.80432	6.24732	16.6929	61.1265	89.0512
			base1	6.054	base2	2HZ	4HZ	8HZ	16HZ	32HZ		control	3.72356	21.2312	39.6031	188.25	203.853
			after KCl	33.095	1.132	3.206	3.449	6.178	18.621	28.266
				27.041		2.074	2.317	5.046	17.489	27.134
						7.66983	8.56847	18.6606	64.6759	100.344		Mean	NAV	control
												2HZ	4.80432	3.72356
		channel 2	Control									4HZ	6.24732	21.2312
			base1	6.484	base2	2HZ	4HZ	8HZ	16HZ	32HZ		8HZ	16.6929	39.6031
			after KCl	28.046	2.485	3.205	3.38	10.644	40.544	43.876		16HZ	61.1265	188.25
				21.562		0.72	0.895	8.159	38.059	41.391		32HZ	89.0512	203.853
						3.33921	4.15082	37.8397	176.51	191.963
		channel 3	NAV
			base1	6.022	base2	2HZ	4HZ	8HZ	16HZ	32HZ
			after KCl	30.728	1.244	1.723	2.214	4.882	15.469	20.455
				24.706		0.479	0.97	3.638	14.225	19.211
						1.9388	3.92617	14.7252	57.5771	77.7584
		channel 4	Control
			base1	6.517	base2	2HZ	4HZ	8HZ	16HZ	32HZ
			after KCl	29.497	1.985	2.929	10.789	11.491	47.943	51.563
				22.98		0.944	8.804	9.506	45.958	49.578
						4.10792	38.3116	41.3664	199.991	215.744
	Case 2												2HZ	4HZ	8HZ	16HZ	32HZ
		channel 1	NAV									NAV	2.95727	3.32097	10.7056	28.3773	39.3736
			base1	6.518	base2	2HZ	4HZ	8HZ	16HZ	32HZ		control	6.28209	7.72699	18.2563	37.9905	50.5668
			after KCl	15.214	4.833	5.006	5.004	5.615	7.288	8.634
				8.696		0.173	0.171	0.782	2.455	3.801
						1.98942	1.96642	8.99264	28.2314	43.7098		Mean	NAV	control
												2HZ	2.95727	6.28209
		channel 2	Control									4HZ	3.32097	7.72699
			base1	6.266	base2	2HZ	4HZ	8HZ	16HZ	32HZ		8HZ	10.7056	18.2563
			after KCl	17.963	4.373	4.852	5.012	6.627	9.543	10.929		16HZ	28.3773	37.9905
				11.697		0.479	0.639	2.254	5.17	6.556		32HZ	39.3736	50.5668
						4.09507	5.46294	19.2699	44.1994	56.0486
		channel 3	NAV
			base1	7.496	base2	2HZ	4HZ	8HZ	16HZ	32HZ
			after KCl	19.623	5.289	5.765	5.856	6.795	8.748	9.538
				12.127		0.476	0.567	1.506	3.459	4.249
						3.92513	4.67552	12.4186	28.5231	35.0375
		channel 4	Control
			base1	7.084	base2	2HZ	4HZ	8HZ	16HZ	32HZ
			after KCl	12.669	4.984	5.457	5.542	5.947	6.759	7.502
				5.585		0.473	0.558	0.963	1.775	2.518
						8.46911	9.99105	17.2426	31.7816	45.085
	Case 3												2HZ	4HZ	8HZ	16HZ	32HZ
		channel 3	NAV									NAV	7.71785	12.9383	28.7106	82.3786	132.817
			base1	4.807	base2	2HZ	4HZ	8HZ	16HZ	32HZ		control	6.72155	11.0816	27.2166	100.596	160.483
			after KCl	30.789	2.905	6.037	8.009	13.521	31.282	46.098
				25.982		3.132	5.104	10.616	28.377	43.193
						12.0545	19.6444	40.8591	109.218	166.242		Mean	NAV	control
												2HZ	7.71785	6.72155
		channel 2	Control									4HZ	12.9383	11.0816
			base1	4.706	base2	2HZ	4HZ	8HZ	16HZ	32HZ		8HZ	28.7106	27.2166
			after KCl	23.169	2.921	4.162	4.967	7.946	21.494	32.551		16HZ	82.3786	100.596
				18.463		1.241	2.046	5.025	18.573	29.63		32HZ	132.817	160.483
						6.72155	11.0816	27.2166	100.596	160.483
		channel 1	NAV
			base1	5.133	base2	2HZ	4HZ	8HZ	16HZ	32HZ
			after KCl	33.052	3.073	4.017	4.813	7.697	18.579	30.822
				27.919		0.944	1.74	4.624	15.506	27.749
						3.38121	6.23231	16.5622	55.5392	99.3911
		channel 2	Control
			base1	4.706	base2	2HZ	4HZ	8HZ	16HZ	32HZ
			after KCl	23.169	2.921	4.162	4.967	7.946	21.494	32.551
				18.463		1.241	2.046	5.025	18.573	29.63
						6.72155	11.0816	27.2166	100.596	160.483
	Case 4												2HZ	4HZ	8HZ	16HZ	32HZ
		channel 3	NAV									NAV	45.6807	67.1499	67.0323	59.0597	62.5269
			base1	7.421	base2	2HZ	4HZ	8HZ	16HZ	32HZ		control	52.0885	76.5691	76.4351	67.3442	71.2977
			after KCl	12.526	2.277	4.609	5.705	5.699	5.292	5.469
				5.105		2.332	3.428	3.422	3.015	3.192
						45.6807	67.1499	67.0323	59.0597	62.5269		Mean	NAV	control
												2HZ	45.6807	52.0885
		channel 4	Control									4HZ	67.1499	76.5691
			base1	8.049	base2	2HZ	4HZ	8HZ	16HZ	32HZ		8HZ	67.0323	76.4351
			after KCl	12.526	2.277	4.609	5.705	5.699	5.292	5.469		16HZ	59.0597	67.3442
				4.477		2.332	3.428	3.422	3.015	3.192		32HZ	62.5269	71.2977
						52.0885	76.5691	76.4351	67.3442	71.2977
		channel 1	NAV
			base1	7.421	base2	2HZ	4HZ	8HZ	16HZ	32HZ
			after KCl	12.526	2.277	4.609	5.705	5.699	5.292	5.469
				5.105		2.332	3.428	3.422	3.015	3.192
						45.6807	67.1499	67.0323	59.0597	62.5269
		channel 4	Control
			base1	8.049	base2	2HZ	4HZ	8HZ	16HZ	32HZ
			after KCl	12.526	2.277	4.609	5.705	5.699	5.292	5.469
				4.477		2.332	3.428	3.422	3.015	3.192
						52.0885	76.5691	76.4351	67.3442	71.2977
	Case 5												2HZ	4HZ	8HZ	16HZ	32HZ
		channel 3	NAV									NAV	2.68881	5.0978	9.28666	16.2	27.1471
			base1	13.286	base2	2HZ	4HZ	8HZ	16HZ	32HZ		control	3.58972	3.45976	7.71369	24.5067	43.7459
			after KCl	27.382	10.217	10.363	10.386	10.398	10.748	12.147
				14.096		0.146	0.169	0.181	0.531	1.93
						1.03575	1.19892	1.28405	3.76703	13.6918		Mean	NAV	control
												2HZ	2.68881	3.58972
		channel 4	Control									4HZ	5.0978	3.45976
			base1	10.414	base2	2HZ	4HZ	8HZ	16HZ	32HZ		8HZ	9.28666	7.71369
			after KCl	16.464	7.829	8.19	8.262	8.447	9.517	10.672		16HZ	16.2	24.5067
				6.05		0.361	0.433	0.618	1.688	2.843		32HZ	27.1471	43.7459
						5.96694	7.15702	10.2149	27.9008	46.9917
		channel 1	NAV
			base1	13.999	base2	2HZ	4HZ	8HZ	16HZ	32HZ
			after KCl	19.112	12.143	12.365	12.603	13.027	13.607	14.219
				5.113		0.222	0.46	0.884	1.464	2.076
						4.34187	8.99668	17.2893	28.6329	40.6024
		channel 2	Control
			base1	12.52	base2	2HZ	4HZ	8HZ	16HZ	32HZ
			after KCl	20.52	9.487	9.584	9.468	9.904	11.176	12.727
				8		0.097	-0.019	0.417	1.689	3.24
						1.2125	-0.2375	5.2125	21.1125	40.5

## Sheet: EFS Prazosin 100nM
	control	EFS (Hz)	#1	#2	#3	#4	#5		mean	SD
		2	3.91018	2.25217	1.76359	1.7709	1.50583		2.24053	0.971557
		4	6.91791	5.03914	5.60716	3.19613	2.36381		4.62483	1.8404
		8	20.6635	23.6199	15.5837	13.1421	6.48107		15.898	6.6841
		16	63.6047	128.266	25.25	36.4201	14.5642		53.6209	45.5459
		32	128.264	219.579	39.169	52.8708	30.1171		93.9998	80.1921
	Prazosin	EFS (Hz)	#1	#2	#3	#4	#5		mean	SD				% inhibition					MW	SD
	100 nM
		2	6.72508	6.80993	0.173611	0.408265	4.31772		3.68692	3.25862				-71.989	-202.371	90.1558	76.9459	-186.734	-58.7986	139.435
		4	12.3991	4.13747	0.459559	0.911722	4.65509		4.5126	4.78937				-79.2325	17.8932	91.8041	71.4742	-96.9313	1.00155	85.9144
		8	22.72	20.8098	2.41013	4.26872	9.70642		11.983	9.34783				-9.95228	11.897	84.5343	67.5188	-49.7657	20.8464	55.338
		16	43.5822	44.3859	5.58619	10.4852	20.3069		24.8693	18.2389				31.4796	65.3953	77.8765	71.2104	-39.4295	41.3065	48.5457
		32	72.7544	75.9833	10.3145	19.7086	38.6546		43.4831	30.0074				43.2775	65.3959	73.6665	62.7232	-28.3477	43.3431	41.5963
	Case 1												2HZ	4HZ	8HZ	16HZ	32HZ
		channel 1	PRA									PRA	6.72508	12.3991	22.72	43.5822	72.7544
			base1	10.462	base2	2HZ	4HZ	8HZ	16HZ	32HZ		control	3.91018	6.91791	20.6635	63.6047	128.264
			after KCl	16.591	6.669	6.901	7.153	7.668	8.475	9.744
				6.129		0.232	0.484	0.999	1.806	3.075
						3.78528	7.89688	16.2996	29.4665	50.1713		Mean	PRA	control
												2HZ	6.72508	3.91018
		channel 2	Control									4HZ	12.3991	6.91791
			base1	11.14	base2	2HZ	4HZ	8HZ	16HZ	32HZ		8HZ	22.72	20.6635
			after KCl	14.546	6.993	7.12	7.009	7.57	9.161	10.678		16HZ	43.5822	63.6047
				3.406		0.127	0.016	0.577	2.168	3.685		32HZ	72.7544	128.264
						3.72871	0.469759	16.9407	63.6524	108.191
		channel 3	PRA
			base1	11.794	base2	2HZ	4HZ	8HZ	16HZ	32HZ
			after KCl	13.853	8.771	8.97	9.119	9.371	9.959	10.734
				2.059		0.199	0.348	0.6	1.188	1.963
						9.66489	16.9014	29.1404	57.6979	95.3375
		channel 4	Control
			base1	12.105	base2	2HZ	4HZ	8HZ	16HZ	32HZ
			after KCl	13.938	13.056	13.131	13.301	13.503	14.221	15.775
				1.833		0.075	0.245	0.447	1.165	2.719
						4.09165	13.3661	24.3863	63.557	148.336
	Case 2												2HZ	4HZ	8HZ	16HZ	32HZ
		channel 1	PRA									PRA	6.80993	4.13747	20.8098	44.3859	75.9833
			base1	10.141	base2	2HZ	4HZ	8HZ	16HZ	32HZ		control	2.25217	5.03914	23.6199	128.266	219.579
			after KCl	11.712	9.288	9.319	9.316	9.69	10.15	10.688
				1.571		0.031	0.028	0.402	0.862	1.4
						1.97327	1.7823	25.5888	54.8695	89.1152		Mean	PRA	control
												2HZ	6.80993	2.25217
		channel 2	Control									4HZ	4.13747	5.03914
			base1	11.187	base2	2HZ	4HZ	8HZ	16HZ	32HZ		8HZ	20.8098	23.6199
			after KCl	14.4	9.917	10.038	10.151	10.84	15.087	18.806		16HZ	44.3859	128.266
				3.213		0.121	0.234	0.923	5.17	8.889		32HZ	75.9833	219.579
						3.76595	7.28291	28.727	160.909	276.657
		channel 3	PRA
			base1	10.252	base2	2HZ	4HZ	8HZ	16HZ	32HZ
			after KCl	13.24	9.028	9.376	9.222	9.507	10.041	10.906
				2.988		0.348	0.194	0.479	1.013	1.878
						11.6466	6.49264	16.0308	33.9023	62.8514
		channel 4	Control
			base1	9.692	base2	2HZ	4HZ	8HZ	16HZ	32HZ
			after KCl	11.588	11.749	11.763	11.802	12.1	13.562	14.83
				1.896		0.014	0.053	0.351	1.813	3.081
						0.738397	2.79536	18.5127	95.6224	162.5
	Case 3												2HZ	4HZ	8HZ	16HZ	32HZ
		channel 1	PRA									PRA	0.173611	0.459559	2.41013	5.58619	10.3145
			base1	6.352	base2	2HZ	4HZ	8HZ	16HZ	32HZ		control	1.76359	5.60716	15.5837	25.25	39.169
			after KCl	16.144	1.778	1.795	1.823	2.014	2.325	2.788
				9.792		0.017	0.045	0.236	0.547	1.01
						0.173611	0.459559	2.41013	5.58619	10.3145		Mean	PRA	control
												2HZ	0.173611	1.76359
		channel 2	Control									4HZ	0.459559	5.60716
			base1	6.858	base2	2HZ	4HZ	8HZ	16HZ	32HZ		8HZ	2.41013	15.5837
			after KCl	18.569	6.107	6.227	6.361	6.318	6.489	8.158		16HZ	5.58619	25.25
				11.711		0.12	0.254	0.211	0.382	2.051		32HZ	10.3145	39.169
						1.02468	2.1689	1.80172	3.26189	17.5134
		channel 1	PRA
			base1	6.352	base2	2HZ	4HZ	8HZ	16HZ	32HZ
			after KCl	16.144	1.778	1.795	1.823	2.014	2.325	2.788
				9.792		0.017	0.045	0.236	0.547	1.01
						0.173611	0.459559	2.41013	5.58619	10.3145
		channel 4	Control
			base1	6.395	base2	2HZ	4HZ	8HZ	16HZ	32HZ
			after KCl	17.384	2.012	2.287	3.006	5.239	7.203	8.696
				10.989		0.275	0.994	3.227	5.191	6.684
						2.5025	9.04541	29.3657	47.2381	60.8245
	Case 4												2HZ	4HZ	8HZ	16HZ	32HZ
		channel 1	Control									PRA	0.408265	0.911722	4.26872	10.4852	19.7086
			base1	7.303	base2	2HZ	4HZ	8HZ	16HZ	32HZ		control	1.7709	3.19613	13.1421	36.4201	52.8708
			after KCl	25.766	8.742	9.276	10.126	12.879	18.762	22.934
				18.463		0.534	1.384	4.137	10.02	14.192
						2.89227	7.49607	22.407	54.2707	76.8672		Mean	PRA	control
												2HZ	0.408265	1.7709
		channel 2	PRA									4HZ	0.911722	3.19613
			base1	8.082	base2	2HZ	4HZ	8HZ	16HZ	32HZ		8HZ	4.26872	13.1421
			after KCl	29.453	6.476	6.472	6.485	7.194	7.863	8.297		16HZ	10.4852	36.4201
				21.371		-0.004	0.009	0.718	1.387	1.821		32HZ	19.7086	52.8708
						-0.018717	0.0421131	3.35969	6.4901	8.52089
		channel 3	Control
			base1	7.672	base2	2HZ	4HZ	8HZ	16HZ	32HZ
			after KCl	32.767	10.408	10.571	10.131	11.381	15.068	17.654
				25.095		0.163	-0.277	0.973	4.66	7.246
						0.649532	-1.10381	3.87727	18.5694	28.8743
		channel 4	PRA
			base1	9.22	base2	2HZ	4HZ	8HZ	16HZ	32HZ
			after KCl	34.482	14.674	14.885	15.124	15.982	18.332	22.479
				25.262		0.211	0.45	1.308	3.658	7.805
						0.835247	1.78133	5.17774	14.4802	30.8962
	Case 5												2HZ	4HZ	8HZ	16HZ	32HZ
		channel 3	Control									PRA	4.31772	4.65509	9.70642	20.3069	38.6546
			base1	9.245	base2	2HZ	4HZ	8HZ	16HZ	32HZ		control	1.50583	2.36381	6.48107	14.5642	30.1171
			after KCl	23.469	6.624	6.784	6.888	7.605	8.975	11.259
				14.224		0.16	0.264	0.981	2.351	4.635
						1.12486	1.85602	6.89679	16.5284	32.5858		Mean	PRA	control
												2HZ	4.31772	1.50583
		channel 4	PRA									4HZ	4.65509	2.36381
			base1	9.856	base2	2HZ	4HZ	8HZ	16HZ	32HZ		8HZ	9.70642	6.48107
			after KCl	14.243	8.297	8.647	8.661	8.917	9.389	10.415		16HZ	20.3069	14.5642
				4.387		0.35	0.364	0.62	1.092	2.118		32HZ	38.6546	30.1171
						7.97812	8.29724	14.1327	24.8917	48.279
		channel 1	Control
			base1	10.679	base2	2HZ	4HZ	8HZ	16HZ	32HZ
			after KCl	21.544	8.416	8.621	8.728	9.075	9.785	11.42
				10.865		0.205	0.312	0.659	1.369	3.004
						1.88679	2.87161	6.06535	12.6001	27.6484
		channel 2	PRA
			base1	9.701	base2	2HZ	4HZ	8HZ	16HZ	32HZ
			after KCl	18.981	6.495	6.556	6.589	6.985	7.954	9.189
				9.28		0.061	0.094	0.49	1.459	2.694
						0.657328	1.01293	5.28017	15.722	29.0302

## Sheet: EFS TTX 1uM
	control	EFS (Hz)	#1	#2	#3	#4	#5		mean	SD
		2	28.1794	1.58164	9.09891	4.04716	6.42374		9.86617	10.6102
		4	44.687	3.70021	49.7978	15.8882	10.8987		24.9944	20.8451
		8	101.518	9.59082	134.988	34.088	37.1248		63.4618	52.4947
		16	147.668	77.0728	158.742	111.894	115.165		122.108	32.3111
		32	157.808	122.571	175.046	171.002	167.238		158.733	21.1988
	TTX	EFS (Hz)	#1	#2	#3	#4	#5		mean	SD				% inhibition					MW	SD
	1 µM
		2	0.183383	0.20351	1.15927	0.893937	0.373689		0.562758	0.439956				99.3492	87.133	87.2592	77.912	94.1827	89.1672	8.11306
		4	0.405096	0.363642	2.1269	1.10227	1.04307		1.0082	0.714274				99.0935	90.1724	95.7289	93.0623	90.4295	93.6973	3.76673
		8	0.405632	0.73159	4.12782	1.74635	2.00041		1.80236	1.46181				99.6004	92.372	96.9421	94.8769	94.6117	95.6806	2.72452
		16	1.49873	1.17954	7.71912	2.01839	3.54025		3.19121	2.68843				98.9851	98.4696	95.1373	98.1962	96.9259	97.5428	1.54377
		32	3.97705	2.08055	16.3399	2.83048	5.6628		6.17815	5.83885				97.4798	98.3026	90.6654	98.3448	96.6139	96.2813	3.21827
	Case 1												2HZ	4HZ	8HZ	16HZ	32HZ
		channel 1	TTX									TTX	0.183383	0.405096	0.405632	1.49873	3.97705
			base1	9.145	base2	2HZ	4HZ	8HZ	16HZ	32HZ		control	28.1794	44.687	101.518	147.668	157.808
			after KCl	43.437	12.429	12.539	12.646	12.652	13.164	14.412
				34.292		0.11	0.217	0.223	0.735	1.983
						0.320775	0.632801	0.650297	2.14336	5.78269		Mean	TTX	control
												2HZ	0.183383	28.1794
		channel 2	Control									4HZ	0.405096	44.687
			base1	8.543	base2	2HZ	4HZ	8HZ	16HZ	32HZ		8HZ	0.405632	101.518
			after KCl	35.033	15.661	29.714	35.838	44.35	56.966	58.862		16HZ	1.49873	147.668
				26.49		14.053	20.177	28.689	41.305	43.201		32HZ	3.97705	157.808
						53.0502	76.1684	108.301	155.927	163.084
		channel 3	TTX
			base1	6.951	base2	2HZ	4HZ	8HZ	16HZ	32HZ
			after KCl	37.392	6.729	6.743	6.783	6.778	6.989	7.39
				30.441		0.014	0.054	0.049	0.26	0.661
						0.0459906	0.177392	0.160967	0.854111	2.17141
		channel 4	Control
			base1	6.543	base2	2HZ	4HZ	8HZ	16HZ	32HZ
			after KCl	34.44	4.418	5.341	8.102	30.846	43.309	46.97
				27.897		0.923	3.684	26.428	38.891	42.552
						3.3086	13.2057	94.7342	139.409	152.533
	Case 2												2HZ	4HZ	8HZ	16HZ	32HZ
		channel 1	TTX									TTX	0.20351	0.363642	0.73159	1.17954	2.08055
			base1	4.363	base2	2HZ	4HZ	8HZ	16HZ	32HZ		control	1.58164	3.70021	9.59082	77.0728	122.571
			after KCl	81.262	1.615	1.696	1.731	2	2.265	2.778
				76.899		0.081	0.116	0.385	0.65	1.163
						0.105333	0.150847	0.500657	0.845265	1.51237		Mean	TTX	control
												2HZ	0.20351	1.58164
		channel 2	Control									4HZ	0.363642	3.70021
			base1	3.401	base2	2HZ	4HZ	8HZ	16HZ	32HZ		8HZ	0.73159	9.59082
			after KCl	61.435	2.15	2.535	3.251	4.996	14.543	58.543		16HZ	1.17954	77.0728
				58.034		0.385	1.101	2.846	12.393	56.393		32HZ	2.08055	122.571
						0.663404	1.89716	4.90402	21.3547	97.1723
		channel 3	TTX
			base1	5.43	base2	2HZ	4HZ	8HZ	16HZ	32HZ
			after KCl	61.117	3.648	3.816	3.969	4.184	4.491	5.123
				55.687		0.168	0.321	0.536	0.843	1.475
						0.301686	0.576436	0.962523	1.51382	2.64873
		channel 4	Control
			base1	4.365	base2	2HZ	4HZ	8HZ	16HZ	32HZ
			after KCl	60.768	2.395	3.805	5.499	10.448	77.293	85.854
				56.403		1.41	3.104	8.053	74.898	83.459
						2.49987	5.50325	14.2776	132.791	147.969
	Case 3												2HZ	4HZ	8HZ	16HZ	32HZ
		channel 1	Control									TTX	1.15927	2.1269	4.12782	7.71912	16.3399
			base1	10.31	base2	2HZ	4HZ	8HZ	16HZ	32HZ		control	9.09891	49.7978	134.988	158.742	175.046
			after KCl	80.313	10.184	16.318	28.975	120.654	133.725	141.613
				70.003		6.134	18.791	110.47	123.541	131.429
						8.76248	26.8431	157.808	176.48	187.748		Mean	TTX	control
												2HZ	1.15927	9.09891
		channel 2	Control									4HZ	2.1269	49.7978
			base1	8.741	base2	2HZ	4HZ	8HZ	16HZ	32HZ		8HZ	4.12782	134.988
			after KCl	45.772	9.6	13.094	36.541	51.137	61.815	69.718		16HZ	7.71912	158.742
				37.031		3.494	26.941	41.537	52.215	60.118		32HZ	16.3399	175.046
						9.43534	72.7526	112.168	141.003	162.345
		channel 3	TTX
			base1	4.519	base2	2HZ	4HZ	8HZ	16HZ	32HZ
			after KCl	85.262	5.339	5.968	6.4	7.595	9.684	13.071
				80.743		0.629	1.061	2.256	4.345	7.732
						0.779015	1.31405	2.79405	5.38127	9.57606
		channel 4	TTX
			base1	10.597	base2	2HZ	4HZ	8HZ	16HZ	32HZ
			after KCl	66.588	9.876	10.738	11.522	12.934	15.507	22.812
				55.991		0.862	1.646	3.058	5.631	12.936
						1.53953	2.93976	5.46159	10.057	23.1037
	Case 4												2HZ	4HZ	8HZ	16HZ	32HZ
		channel 1	TTX									TTX	0.893937	1.10227	1.74635	2.01839	2.83048
			base1	7.645	base2	2HZ	4HZ	8HZ	16HZ	32HZ		control	4.04716	15.8882	34.088	111.894	171.002
			after KCl	17.015	6.524	6.553	6.652	6.69	6.711	6.735
				9.37		0.029	0.128	0.166	0.187	0.211
						0.309498	1.36606	1.77161	1.99573	2.25187		Mean	TTX	control
												2HZ	0.893937	4.04716
		channel 2	control									4HZ	1.10227	15.8882
			base1	8.531	base2	2HZ	4HZ	8HZ	16HZ	32HZ		8HZ	1.74635	34.088
			after KCl	13.292	6.998	7.261	7.902	8.804	12.27	15.199		16HZ	2.01839	111.894
				4.761		0.263	0.904	1.806	5.272	8.201		32HZ	2.83048	171.002
						5.52405	18.9876	37.9332	110.733	172.254
		channel 3	TTX
			base1	6.142	base2	2HZ	4HZ	8HZ	16HZ	32HZ
			after KCl	15.206	4.335	4.469	4.411	4.491	4.52	4.644
				9.064		0.134	0.076	0.156	0.185	0.309
						1.47838	0.838482	1.72109	2.04104	3.40909
		channel 4	Control
			base1	6.418	base2	2HZ	4HZ	8HZ	16HZ	32HZ
			after KCl	36.726	5.172	5.951	9.048	14.338	39.437	56.62
				30.308		0.779	3.876	9.166	34.265	51.448
						2.57028	12.7887	30.2428	113.056	169.751
	Case 5												2HZ	4HZ	8HZ	16HZ	32HZ
		channel 3	TTX									TTX	0.373689	1.04307	2.00041	3.54025	5.6628
			base1	6.512	base2	2HZ	4HZ	8HZ	16HZ	32HZ		control	6.42374	10.8987	37.1248	115.165	167.238
			after KCl	34.647	2.42	2.595	2.887	3.304	3.95	4.734
				28.135		0.175	0.467	0.884	1.53	2.314
						0.622001	1.65985	3.14199	5.43807	8.22463		Mean	TTX	control
												2HZ	0.373689	6.42374
		channel 4	Control									4HZ	1.04307	10.8987
			base1	4.571	base2	2HZ	4HZ	8HZ	16HZ	32HZ		8HZ	2.00041	37.1248
			after KCl	22.154	3.208	4.353	4.877	6.402	17.949	30.986		16HZ	3.54025	115.165
				17.583		1.145	1.669	3.194	14.741	27.778		32HZ	5.6628	167.238
						6.51197	9.49212	18.1653	83.8367	157.982
		channel 1	TTX
			base1	6.85	base2	2HZ	4HZ	8HZ	16HZ	32HZ
			after KCl	54.706	4.714	4.774	4.918	5.125	5.5	6.198
				47.856		0.06	0.204	0.411	0.786	1.484
						0.125376	0.426279	0.858826	1.64243	3.10097
		channel 2	Control
			base1	4.885	base2	2HZ	4HZ	8HZ	16HZ	32HZ
			after KCl	45.087	2.96	5.507	7.907	25.507	61.853	73.914
				40.202		2.547	4.947	22.547	58.893	70.954
						6.33551	12.3054	56.0843	146.493	176.494

## Sheet: NA NAV 5uM
	control	NA (µM)	#1	#2	#3	#4	#5	#6		mean	SD
		0.1	16.7207	37.3735	32.0349	8.21804	10.929	26.1801		21.9094	11.7885
		0.3	86.8907	82.43	45.4729	10.8186	25.1886	34.1532		47.4923	30.9752
		1	124.304	228.17	74.5364	29.2466	64.9829	122.266		107.251	69.3962
		3	245.796	294.036	133.496	128.433	102.799	136.943		173.584	77.0999
		10	364.072	313.24	145.828	170.002	155.279	172.204		220.104	93.7281
		30	397.915	321.109	158.12	180.189	155.884	190.807		234.004	101.072
		100	381.994	320.202	150.781	174.739	151.87	190.355		228.324	98.2111
	NAV2729	NA (µM)	#1	#2	#3	#4	#5	#6		mean	SD
	5 µM
		0.1	33.3484	80.8929	24.4627	6.81124	4.60494	27.3857		29.5843	27.642
		0.3	115.896	88.9309	73.6974	10.4098	16.6169	54.8303		60.0636	41.2723
		1	127.645	182.099	91.7376	21.7017	65.0132	115.697		100.649	55.0842
		3	243.231	296.193	116.917	46.8649	119.554	171.172		165.655	91.3241
		10	349.375	289.569	141.756	108.666	204.783	208.899		217.175	89.8911
		30	399.207	300.752	170.431	129.686	227.907	228.152		242.689	96.2182
		100	389.011	295.802	153.992	127.389	234.005	228.159		238.06	95.4465
	Case 1														0.1mM10ul	0.1mM20ul	1mM7ul	1mM20ul	10mM7ul	10mM20ul	10mM70ul
		channel 1	NAV											NAV	33.3484	115.896	127.645	243.231	349.375	399.207	389.011
			base1	11.398	base2	0.1mM10ul	0.1mM20ul	1mM7ul	1mM20ul	10mM7ul	10mM20ul	10mM70ul		control	16.7207	86.8907	124.304	245.796	364.072	397.915	381.994
			after KCl	16.338	4.376	5.776	13.164	12.72	18.098	22.596	23.512	22.92
				4.94		1.4	8.788	8.344	13.722	18.22	19.136	18.544
						28.3401	177.895	168.907	277.773	368.826	387.368	375.385		Mean	NAV	control
														0.1mM10ul	33.3484	16.7207
		channel 2	Control											0.1mM20ul	115.896	86.8907
			base1	8.459	base2	0.1mM10ul	0.1mM20ul	1mM7ul	1mM20ul	10mM7ul	10mM20ul	10mM70ul		1mM7ul	127.645	124.304
			after KCl	21.012	3.437	6.347	8.215	16.32	29.626	42.872	43.167	42.461		1mM20ul	243.231	245.796
				12.553		2.91	4.778	12.883	26.189	39.435	39.73	39.024		10mM7ul	349.375	364.072
						23.1817	38.0626	102.629	208.627	314.148	316.498	310.874		10mM20ul	399.207	397.915
														10mM70ul	389.011	381.994
		channel 3	NAV
			base1	10.028	base2	0.1mM10ul	0.1mM20ul	1mM7ul	1mM20ul	10mM7ul	10mM20ul	10mM70ul
			after KCl	17.878	-0.308	2.703	3.923	6.473	16.074	25.591	31.959	31.299
				7.85		3.011	4.231	6.781	16.382	25.899	32.267	31.607
						38.3567	53.8981	86.3822	208.688	329.924	411.045	402.637
		channel4	Control
			base1	10.894	base2	0.1mM10ul	0.1mM20ul	1mM7ul	1mM20ul	10mM7ul	10mM20ul	10mM70ul
			after KCl	15.631	0.699	1.185	7.128	7.614	14.103	20.31	23.405	22.163
				4.737		0.486	6.429	6.915	13.404	19.611	22.706	21.464
						10.2597	135.719	145.978	282.964	413.996	479.333	453.114
	Case 2	channel 1													0.1mM10ul	0.1mM20ul	1mM7ul	1mM20ul	10mM7ul	10mM20ul	10mM70ul
			NAV											NAV	80.8929	88.9309	182.099	296.193	289.569	300.752	295.802
			base1	7.341	base2	0.1mM10ul	0.1mM20ul	1mM7ul	1mM20ul	10mM7ul	10mM20ul	10mM70ul		control	37.3735	82.43	228.17	294.036	313.24	321.109	320.202
			after KCl	10.687	6.069	8.83	8.949	12.497	16.829	16.147	16.349	15.977
				3.346		2.761	2.88	6.428	10.76	10.078	10.28	9.908
						82.5164	86.0729	192.11	321.578	301.195	307.233	296.115		Mean	NAV	control
		channel 2												0.1mM10ul	80.8929	37.3735
			control											0.1mM20ul	88.9309	82.43
			base1	8.119	base2	0.1mM10ul	0.1mM20ul	1mM7ul	1mM20ul	10mM7ul	10mM20ul	10mM70ul		1mM7ul	182.099	228.17
			after KCl	14.583	5.109	7.068	10.156	15.108	21.269	24.279	25.461	24.961		1mM20ul	296.193	294.036
				6.464		1.959	5.047	9.999	16.16	19.17	20.352	19.852		10mM7ul	289.569	313.24
						30.3063	78.0786	154.688	250	296.566	314.851	307.116		10mM20ul	300.752	321.109
		channel 3												10mM70ul	295.802	320.202
			NAV
			base1	7.319	base2	0.1mM10ul	0.1mM20ul	1mM7ul	1mM20ul	10mM7ul	10mM20ul	10mM70ul
			after KCl	13.725	4.361	9.439	10.241	15.385	21.709	22.166	23.212	23.29
				6.406		5.078	5.88	11.024	17.348	17.805	18.851	18.929
						79.2694	91.7889	172.089	270.809	277.943	294.271	295.489
		channel4
			control
			base1	7.304	base2	0.1mM10ul	0.1mM20ul	1mM7ul	1mM20ul	10mM7ul	10mM20ul	10mM70ul
			after KCl	10.209	5.098	6.389	7.619	13.861	14.919	14.682	14.608	14.78
				2.905		1.291	2.521	8.763	9.821	9.584	9.51	9.682
						44.4406	86.7814	301.652	338.072	329.914	327.367	333.287
	Case 3	channel 1													0.1mM10ul	0.1mM20ul	1mM7ul	1mM20ul	10mM7ul	10mM20ul	10mM70ul
			Control											NAV	24.4627	73.6974	91.7376	116.917	141.756	170.431	153.992
			base1	7.56	base2	0.1mM10ul	0.1mM20ul	1mM7ul	1mM20ul	10mM7ul	10mM20ul	10mM70ul		control	32.0349	45.4729	74.5364	133.496	145.828	158.12	150.781
			after KCl	35.793	-0.701	0.341	2.901	8.215	19.797	29.339	34.14	30.119
				28.233		1.042	3.602	8.916	20.498	30.04	34.841	30.82
						3.69072	12.7581	31.5801	72.603	106.4	123.405	109.163		Mean	NAV	control
		channel 2												0.1mM10ul	24.4627	32.0349
			NAV											0.1mM20ul	73.6974	45.4729
			base1	7.648	base2	0.1mM10ul	0.1mM20ul	1mM7ul	1mM20ul	10mM7ul	10mM20ul	10mM70ul		1mM7ul	91.7376	74.5364
			after KCl	40.314	5.961	13.952	30.035	35.928	44.153	52.267	61.634	56.264		1mM20ul	116.917	133.496
				32.666		7.991	24.074	29.967	38.192	46.306	55.673	50.303		10mM7ul	141.756	145.828
						24.4627	73.6974	91.7376	116.917	141.756	170.431	153.992		10mM20ul	170.431	158.12
		channel 3												10mM70ul	153.992	150.781
			control
			base1	7.449	base2	0.1mM10ul	0.1mM20ul	1mM7ul	1mM20ul	10mM7ul	10mM20ul	10mM70ul
			after KCl	50.81	1.01	27.191	34.913	51.956	85.299	81.339	84.625	84.436
				43.361		26.181	33.903	50.946	84.289	80.329	83.615	83.426
						60.3791	78.1878	117.493	194.389	185.256	192.835	192.399
		channel 2
			NAV
			base1	7.648	base2	0.1mM10ul	0.1mM20ul	1mM7ul	1mM20ul	10mM7ul	10mM20ul	10mM70ul
			after KCl	40.314	5.961	13.952	30.035	35.928	44.153	52.267	61.634	56.264
				32.666		7.991	24.074	29.967	38.192	46.306	55.673	50.303
						24.4627	73.6974	91.7376	116.917	141.756	170.431	153.992
	Case 4	channel 1													0.1mM10ul	0.1mM20ul	1mM7ul	1mM20ul	10mM7ul	10mM20ul	10mM70ul
			NAV											NAV	6.81124	10.4098	21.7017	46.8649	108.666	129.686	127.389
			base1	3.956	base2	0.1mM10ul	0.1mM20ul	1mM7ul	1mM20ul	10mM7ul	10mM20ul	10mM70ul		control	8.21804	10.8186	29.2466	128.433	170.002	180.189	174.739
			after KCl	24.138	-2.565	-2.448	-1.448	-0.249	5.479	21.778	25.075	23.604
				20.182		0.117	1.117	2.316	8.044	24.343	27.64	26.169
						0.579725	5.53463	11.4756	39.8573	120.617	136.954	129.665		Mean	NAV	control
		channel 2												0.1mM10ul	6.81124	8.21804
			NAV											0.1mM20ul	10.4098	10.8186
			base1	7.406	base2	0.1mM10ul	0.1mM20ul	1mM7ul	1mM20ul	10mM7ul	10mM20ul	10mM70ul		1mM7ul	21.7017	29.2466
			after KCl	31.266	-0.467	2.645	3.18	7.151	12.387	22.609	28.742	29.385		1mM20ul	46.8649	128.433
				23.86		3.112	3.647	7.618	12.854	23.076	29.209	29.852		10mM7ul	108.666	170.002
						13.0427	15.285	31.9279	53.8726	96.7142	122.418	125.113		10mM20ul	129.686	180.189
		channel 3												10mM70ul	127.389	174.739
			Control
			base1	6.059	base2	0.1mM10ul	0.1mM20ul	1mM7ul	1mM20ul	10mM7ul	10mM20ul	10mM70ul
			after KCl	40.32	1.034	3.913	4.123	8.11	33.668	75.281	78.332	74.28
				34.261		2.879	3.089	7.076	32.634	74.247	77.298	73.246
						8.40314	9.01608	20.6532	95.2512	216.71	225.615	213.788
		channel4
			control
			base1	6.17	base2	0.1mM10ul	0.1mM20ul	1mM7ul	1mM20ul	10mM7ul	10mM20ul	10mM70ul
			after KCl	27.42	0.349	2.056	3.031	8.39	34.692	26.549	28.986	29.183
				21.25		1.707	2.682	8.041	34.343	26.2	28.637	28.834
						8.03294	12.6212	37.84	161.614	123.294	134.762	135.689
	Case 5														0.1mM10ul	0.1mM20ul	1mM7ul	1mM20ul	10mM7ul	10mM20ul	10mM70ul
		channel 1	Control											NAV	4.60494	16.6169	65.0132	119.554	204.783	227.907	234.005
			base1	10.237	base2	0.1mM10ul	0.1mM20ul	1mM7ul	1mM20ul	10mM7ul	10mM20ul	10mM70ul		control	10.929	25.1886	64.9829	102.799	155.279	155.884	151.87
			after KCl	65.909	5.176	11.215	18.404	38.001	67.836	99.877	112.38	113.101
				55.672		6.039	13.228	32.825	62.66	94.701	107.204	107.925
						10.8475	23.7606	58.9614	112.552	170.105	192.564	193.859		Mean	NAV	control
														0.1mM10ul	4.60494	10.929
		channel 2	NAV											0.1mM20ul	16.6169	25.1886
			base1	14.229	base2	0.1mM10ul	0.1mM20ul	1mM7ul	1mM20ul	10mM7ul	10mM20ul	10mM70ul		1mM7ul	65.0132	64.9829
			after KCl	42.351	4.41	5.705	9.083	22.693	38.031	61.999	68.502	70.217		1mM20ul	119.554	102.799
				28.122		1.295	4.673	18.283	33.621	57.589	64.092	65.807		10mM7ul	204.783	155.279
						4.60494	16.6169	65.0132	119.554	204.783	227.907	234.005		10mM20ul	227.907	155.884
														10mM70ul	234.005	151.87
		channel 2	NAV
			base1	14.229	base2	0.1mM10ul	0.1mM20ul	1mM7ul	1mM20ul	10mM7ul	10mM20ul	10mM70ul
			after KCl	42.351	4.41	5.705	9.083	22.693	38.031	61.999	68.502	70.217
				28.122		1.295	4.673	18.283	33.621	57.589	64.092	65.807
						4.60494	16.6169	65.0132	119.554	204.783	227.907	234.005
		channel 4	control
			base1	9.494	base2	0.1mM10ul	0.1mM20ul	1mM7ul	1mM20ul	10mM7ul	10mM20ul	10mM70ul
			after KCl	19.33	5.734	6.817	8.352	12.718	14.886	19.549	17.459	16.542
				9.836		1.083	2.618	6.984	9.152	13.815	11.725	10.808
						11.0106	26.6165	71.0045	93.046	140.453	119.205	109.882
	Case 6														0.1mM10ul	0.1mM20ul	1mM7ul	1mM20ul	10mM7ul	10mM20ul	10mM70ul
		channel 1	NAV											NAV	27.3857	54.8303	115.697	171.172	208.899	228.152	228.159
			base1	13.432	base2	0.1mM10ul	0.1mM20ul	1mM7ul	1mM20ul	10mM7ul	10mM20ul	10mM70ul		control	26.1801	34.1532	122.266	136.943	172.204	190.807	190.355
			after KCl	62.319	3.734	6.711	13.192	30.916	61.857	81.606	94.102	97.791
				48.887		2.977	9.458	27.182	58.123	77.872	90.368	94.057
						6.08955	19.3467	55.6017	118.893	159.29	184.851	192.397		Mean	NAV	control
														0.1mM10ul	27.3857	26.1801
		channel 2	NAV											0.1mM20ul	54.8303	34.1532
			base1	12.025	base2	0.1mM10ul	0.1mM20ul	1mM7ul	1mM20ul	10mM7ul	10mM20ul	10mM70ul		1mM7ul	115.697	122.266
			after KCl	25.529	3.593	10.167	15.789	27.332	33.768	38.502	40.25	39.233		1mM20ul	171.172	136.943
				13.504		6.574	12.196	23.739	30.175	34.909	36.657	35.64		10mM7ul	208.899	172.204
						48.6819	90.314	175.792	223.452	258.509	271.453	263.922		10mM20ul	228.152	190.807
														10mM70ul	228.159	190.355
		channel 3	Control
			base1	10.974	base2	0.1mM10ul	0.1mM20ul	1mM7ul	1mM20ul	10mM7ul	10mM20ul	10mM70ul
			after KCl	39.783	5.256	14.208	18.163	51.008	55.394	65.4167	68.371	68.746
				28.809		8.952	12.907	45.752	50.138	60.1607	63.115	63.49
						31.0736	44.802	158.811	174.036	208.826	219.081	220.383
		channel 4	Control
			base1	13.639	base2	0.1mM10ul	0.1mM20ul	1mM7ul	1mM20ul	10mM7ul	10mM20ul	10mM70ul
			after KCl	72.615	5.798	18.352	19.66	56.353	64.686	85.759	101.653	100.353
				58.976		12.554	13.862	50.555	58.888	79.961	95.855	94.555
						21.2866	23.5045	85.7213	99.8508	135.582	162.532	160.328

## Sheet: NA NAV 20uM
	control	NA (µM)	#1	#2	#3	#4	#5		mean	SD
		0.1	44.4782	16.9288	23.0017	8.67456	15.0723		21.6311	13.7556
		0.3	75.8411	22.246	23.8496	11.1528	38.5686		34.3316	25.1703
		1	208.801	25.2524	48.7526	29.9852	81.3262		78.8234	75.9269
		3	370.88	36.1391	101.541	90.7362	164.444		152.748	130.176
		10	428.569	98.3882	166.725	147.646	211.025		210.471	128.443
		30	438.605	105.422	169.695	166.305	225.033		221.012	128.793
		100	428.911	106.052	170.175	157.724	190.535		210.68	125.919
	NAV2729	NA (µM)	#1	#2	#3	#4	#5		mean	SD
	20 µM
		0.1	32.7293	1.67751	5.92586	5.64979	12.824		11.7613	12.3882
		0.3	74.2231	4.17435	9.99658	12.6241	36.8637		27.5764	28.9069
		1	187.133	13.787	33.8628	39.3856	122.763		79.3863	73.2574
		3	303.256	39.6874	108.827	95.2597	150.298		139.466	99.7412
		10	330.79	135.824	174.799	150.75	216.121		201.657	78.3127
		30	333.644	154.843	178.495	162.869	209.719		207.914	73.3525
		100	331.265	166.269	184.51	138.42	182.021		200.497	75.3697
	Case 1	channel 1													0.1mM10ul	0.1mM20ul	1mM7ul	1mM20ul	10mM7ul	10mM20ul	10mM70ul
			NAV											NAV	32.7293	74.2231	187.133	303.256	330.79	333.644	331.265
			base1	10.664	base2	0.1mM10ul	0.1mM20ul	1mM7ul	1mM20ul	10mM7ul	10mM20ul	10mM70ul		control	44.4782	75.8411	208.801	370.88	428.569	438.605	428.911
			after KCl	26.052	6.374	10.431	14.887	28.744	45.12	49.845	50.561	49.501
				15.388		4.057	8.513	22.37	38.746	43.471	44.187	43.127
						26.3647	55.3223	145.373	251.794	282.499	287.152	280.264		Mean	NAV	control
		channel 2												0.1mM10ul	32.7293	44.4782
			NAV											0.1mM20ul	74.2231	75.8411
			base1	10.214	base2	0.1mM10ul	0.1mM20ul	1mM7ul	1mM20ul	10mM7ul	10mM20ul	10mM70ul		1mM7ul	187.133	208.801
			after KCl	19.507	4.962	8.595	13.616	26.233	37.926	40.19	40.288	40.486		1mM20ul	303.256	370.88
				9.293		3.633	8.654	21.271	32.964	35.228	35.326	35.524		10mM7ul	330.79	428.569
						39.0939	93.1239	228.893	354.719	379.081	380.136	382.266		10mM20ul	333.644	438.605
		channel 3												10mM70ul	331.265	428.911
			Control
			base1	15.546	base2	0.1mM10ul	0.1mM20ul	1mM7ul	1mM20ul	10mM7ul	10mM20ul	10mM70ul
			after KCl	20.807	2.432	4.772	6.422	13.417	21.944	24.979	25.507	24.997
				5.261		2.34	3.99	10.985	19.512	22.547	23.075	22.565
						44.4782	75.8411	208.801	370.88	428.569	438.605	428.911
		channel 3
			control
			base1	15.546	base2	0.1mM10ul	0.1mM20ul	1mM7ul	1mM20ul	10mM7ul	10mM20ul	10mM70ul
			after KCl	20.807	2.432	4.772	6.422	13.417	21.944	24.979	25.507	24.997
				5.261		2.34	3.99	10.985	19.512	22.547	23.075	22.565
						44.4782	75.8411	208.801	370.88	428.569	438.605	428.911
	Case 2	channel 1													0.1mM10ul	0.1mM20ul	1mM7ul	1mM20ul	10mM7ul	10mM20ul	10mM70ul
			NAV											NAV	1.67751	4.17435	13.787	39.6874	135.824	154.843	166.269
			base1	8.047	base2	0.1mM10ul	0.1mM20ul	1mM7ul	1mM20ul	10mM7ul	10mM20ul	10mM70ul		control	16.9288	22.246	25.2524	36.1391	98.3882	105.422	106.052
			after KCl	59.552	0.692	1.556	2.842	7.793	21.133	70.648	80.444	86.329
				51.505		0.864	2.15	7.101	20.441	69.956	79.752	85.637
						1.67751	4.17435	13.787	39.6874	135.824	154.843	166.269		Mean	NAV	control
		channel 2												0.1mM10ul	1.67751	16.9288
			Control											0.1mM20ul	4.17435	22.246
			base1	12.341	base2	0.1mM10ul	0.1mM20ul	1mM7ul	1mM20ul	10mM7ul	10mM20ul	10mM70ul		1mM7ul	13.787	25.2524
			after KCl	48.7	17.007	28.355	30.326	26.625	29.52	51.518	51.69	49.355		1mM20ul	39.6874	36.1391
				36.359		11.348	13.319	9.618	12.513	34.511	34.683	32.348		10mM7ul	135.824	98.3882
						31.211	36.6319	26.4529	34.4151	94.9174	95.3904	88.9683		10mM20ul	154.843	105.422
		channel 1												10mM70ul	166.269	106.052
			NAV
			base1	8.047	base2	0.1mM10ul	0.1mM20ul	1mM7ul	1mM20ul	10mM7ul	10mM20ul	10mM70ul
			after KCl	59.552	0.692	1.556	2.842	7.793	21.133	70.648	80.444	86.329
				51.505		0.864	2.15	7.101	20.441	69.956	79.752	85.637
						1.67751	4.17435	13.787	39.6874	135.824	154.843	166.269
		channel4
			Control
			base1	11.249	base2	0.1mM10ul	0.1mM20ul	1mM7ul	1mM20ul	10mM7ul	10mM20ul	10mM70ul
			after KCl	61.274	14.63	15.954	18.562	26.662	33.571	65.585	72.386	76.229
				50.025		1.324	3.932	12.032	18.941	50.955	57.756	61.599
						2.64668	7.86007	24.052	37.8631	101.859	115.454	123.136
	Case 3	channel 1													0.1mM10ul	0.1mM20ul	1mM7ul	1mM20ul	10mM7ul	10mM20ul	10mM70ul
			NAV											NAV	5.92586	9.99658	33.8628	108.827	174.799	178.495	184.51
			base1	9.298	base2	0.1mM10ul	0.1mM20ul	1mM7ul	1mM20ul	10mM7ul	10mM20ul	10mM70ul		control	23.0017	23.8496	48.7526	101.541	166.725	169.695	170.175
			after KCl	38.331	0.879	2.446	4.014	12.811	28.11	48.614	49.617	51.32
				29.033		1.567	3.135	11.932	27.231	47.735	48.738	50.441
						5.39731	10.7981	41.0981	93.7933	164.416	167.871	173.737		Mean	NAV	control
		channel 2												0.1mM10ul	5.92586	23.0017
			Control											0.1mM20ul	9.99658	23.8496
			base1	8.094	base2	0.1mM10ul	0.1mM20ul	1mM7ul	1mM20ul	10mM7ul	10mM20ul	10mM70ul		1mM7ul	33.8628	48.7526
			after KCl	21.565	9.994	12.226	13.042	18.178	23.905	29.322	29.217	28.967		1mM20ul	108.827	101.541
				13.471		2.232	3.048	8.184	13.911	19.328	19.223	18.973		10mM7ul	174.799	166.725
						16.5689	22.6264	60.7527	103.266	143.479	142.699	140.843		10mM20ul	178.495	169.695
		channel 3												10mM70ul	184.51	170.175
			NAV
			base1	10.739	base2	0.1mM10ul	0.1mM20ul	1mM7ul	1mM20ul	10mM7ul	10mM20ul	10mM70ul
			after KCl	30.369	1.461	2.728	3.266	6.688	25.775	37.812	38.585	39.795
				19.63		1.267	1.805	5.227	24.314	36.351	37.124	38.334
						6.45441	9.19511	26.6276	123.861	185.181	189.119	195.283
		channel4
			Control
			base1	11.846	base2	0.1mM10ul	0.1mM20ul	1mM7ul	1mM20ul	10mM7ul	10mM20ul	10mM70ul
			after KCl	29.706	2.008	7.265	6.486	8.572	19.835	35.937	37.137	37.64
				17.86		5.257	4.478	6.564	17.827	33.929	35.129	35.632
						29.4345	25.0728	36.7525	99.8152	189.972	196.691	199.507
	Case 4														0.1mM10ul	0.1mM20ul	1mM7ul	1mM20ul	10mM7ul	10mM20ul	10mM70ul
		channel 1	Control											NAV	5.64979	12.6241	39.3856	95.2597	150.75	162.869	138.42
			base1	9.257	base2	0.1mM10ul	0.1mM20ul	1mM7ul	1mM20ul	10mM7ul	10mM20ul	10mM70ul		control	8.67456	11.1528	29.9852	90.7362	147.646	166.305	157.724
			after KCl	28.621	0.249	3.152	3.799	9.222	19.953	32.793	36.301	34.366
				19.364		2.903	3.55	8.973	19.704	32.544	36.052	34.117
						14.9917	18.333	46.3386	101.756	168.064	186.181	176.188		Mean	NAV	control
														0.1mM10ul	5.64979	8.67456
		channel 2	NAV											0.1mM20ul	12.6241	11.1528
			base1	11.928	base2	0.1mM10ul	0.1mM20ul	1mM7ul	1mM20ul	10mM7ul	10mM20ul	10mM70ul		1mM7ul	39.3856	29.9852
			after KCl	51.92	-1.011	1.456	4.71	17.534	42.876	63.242	63.628	56.29		1mM20ul	95.2597	90.7362
				39.992		2.467	5.721	18.545	43.887	64.253	64.639	57.301		10mM7ul	150.75	147.646
						6.16873	14.3054	46.3718	109.739	160.665	161.63	143.281		10mM20ul	162.869	166.305
														10mM70ul	138.42	157.724
		channel 3	Control
			base1	7.597	base2	0.1mM10ul	0.1mM20ul	1mM7ul	1mM20ul	10mM7ul	10mM20ul	10mM70ul
			after KCl	74.154	1.001	2.57	3.645	10.074	54.058	85.68	98.46	93.688
				66.557		1.569	2.644	9.073	53.057	84.679	97.459	92.687
						2.35738	3.97253	13.6319	79.7166	127.228	146.429	139.26
		channel 4	NAV
			base1	11.069	base2	0.1mM10ul	0.1mM20ul	1mM7ul	1mM20ul	10mM7ul	10mM20ul	10mM70ul
			after KCl	49.971	0.13	2.126	4.387	12.734	31.555	54.918	63.971	52.087
				38.902		1.996	4.257	12.604	31.425	54.788	63.841	51.957
						5.13084	10.9429	32.3994	80.7799	140.836	164.107	133.559
	Case 5														0.1mM10ul	0.1mM20ul	1mM7ul	1mM20ul	10mM7ul	10mM20ul	10mM70ul
		channel 1	Control											NAV	12.824	36.8637	122.763	150.298	216.121	209.719	182.021
			base1	14.442	base2	0.1mM10ul	0.1mM20ul	1mM7ul	1mM20ul	10mM7ul	10mM20ul	10mM70ul		control	15.0723	38.5686	81.3262	164.444	211.025	225.033	190.535
			after KCl	28.073	12.991	15.879	21.362	29.025	40.471	42.415	42.926	39.064
				13.631		2.888	8.371	16.034	27.48	29.424	29.935	26.073
						21.187	61.4115	117.629	201.599	215.861	219.61	191.277		Mean	NAV	control
														0.1mM10ul	12.824	15.0723
		channel 2	NAV											0.1mM20ul	36.8637	38.5686
			base1	11.607	base2	0.1mM10ul	0.1mM20ul	1mM7ul	1mM20ul	10mM7ul	10mM20ul	10mM70ul		1mM7ul	122.763	81.3262
			after KCl	34.749	2.312	4.551	7.762	20.931	41.419	51.132	52.318	46.022		1mM20ul	150.298	164.444
				23.142		2.239	5.45	18.619	39.107	48.82	50.006	43.71		10mM7ul	216.121	211.025
						9.67505	23.5503	80.4554	168.987	210.958	216.083	188.877		10mM20ul	209.719	225.033
														10mM70ul	182.021	190.535
		channel 3	Control
			base1	11.219	base2	0.1mM10ul	0.1mM20ul	1mM7ul	1mM20ul	10mM7ul	10mM20ul	10mM70ul
			after KCl	16.745	4.76	5.255	5.629	7.248	11.794	16.154	17.495	15.248
				5.526		0.495	0.869	2.488	7.034	11.394	12.735	10.488
						8.95765	15.7257	45.0235	127.289	206.189	230.456	189.794
		channel 4	NAV
			base1	12.495	base2	0.1mM10ul	0.1mM20ul	1mM7ul	1mM20ul	10mM7ul	10mM20ul	10mM70ul
			after KCl	21.865	0.927	1.345	2.081	12.911	10.203	21.202	19.651	17.115
				9.37		0.418	1.154	11.984	9.276	20.275	18.724	16.188
						4.46105	12.3159	127.898	98.9968	216.382	199.829	172.764

## Sheet: PE NAV 5uM
	control	PE (µM)	#1	#2	#3	#4	#5	#6		mean	SD
		0.1	51.7131	11.1443	0.556384	1.42717	15.6313	0.0592194		13.4219	19.8204
		0.3	98.2154	93.1012	0.827314	18.3406	40.7108	1.9075		42.1838	43.8984
		1	158.292	182.287	6.42712	105.624	74.2647	14.5919		90.2478	72.5849
		3	300.472	240.818	18.6397	149.224	192.38	96.7003		166.373	101.168
		10	357.564	278.852	47.7441	144.953	200.351	143.585		195.508	109.834
		30	400.375	290.011	134.255	149.325	194.042	120.396		214.734	109.738
		100	376.338	258.735	178.845	113.844	165.36	78.7887		195.319	107.866
	NAV2729	PE (µM)	#1	#2	#3	#4	#5	#6		mean	SD
	5 µM
		0.1	6.73933	19.6638	2.41484	4.08699	6.84586	0.108186		6.64317	6.8805
		0.3	65.4767	70.5266	2.17794	35.2522	11.2007	0.979273		30.9356	31.2826
		1	194.737	198.885	5.56001	87.7592	54.1538	6.47531		91.2618	87.4218
		3	310.956	293.968	14.2464	139.034	163.089	90.5441		168.639	115.589
		10	340.233	297.83	36.4464	152.456	201.861	149.083		196.318	110.237
		30	329.699	289.777	115.901	173.487	204.342	144.312		209.586	83.9358
		100	258.207	248.045	154.683	155.382	191.349	144.852		192.086	49.9623
	Case 1														0.1mM10ul	0.1mM20ul	1mM7ul	1mM20ul	10mM7ul	10mM20ul	10mM70ul
		channel 1	NAV											NAV	6.73933	65.4767	194.737	310.956	340.233	329.699	258.207
			base1	11.715	base2	0.1mM10ul	0.1mM20ul	1mM7ul	1mM20ul	10mM7ul	10mM20ul	10mM70ul		control	51.7131	98.2154	158.292	300.472	357.564	400.375	376.338
			after KCl	17.198	10.739	11.402	17.294	21.601	25.631	31.224	31.767	28.257
				5.483		0.663	6.555	10.862	14.892	20.485	21.028	17.518
						12.0919	119.551	198.103	271.603	373.609	383.513	319.497		Mean	NAV	control
														0.1mM10ul	6.73933	51.7131
		channel 2	NAV											0.1mM20ul	65.4767	98.2154
			base1	9.52	base2	0.1mM10ul	0.1mM20ul	1mM7ul	1mM20ul	10mM7ul	10mM20ul	10mM70ul		1mM7ul	194.737	158.292
			after KCl	10.818	8.796	8.814	8.944	11.28	13.343	12.779	12.377	11.352		1mM20ul	310.956	300.472
				1.298		0.018	0.148	2.484	4.547	3.983	3.581	2.556		10mM7ul	340.233	357.564
						1.38675	11.4022	191.371	350.308	306.857	275.886	196.918		10mM20ul	329.699	400.375
														10mM70ul	258.207	376.338
		channel 3	Control
			base1	10.149	base2	0.1mM10ul	0.1mM20ul	1mM7ul	1mM20ul	10mM7ul	10mM20ul	10mM70ul
			after KCl	13.657	9.223	9.348	13.138	15.462	19.129	20.918	21.227	20.641
				3.508		0.125	3.915	6.239	9.906	11.695	12.004	11.418
						3.56328	111.602	177.851	282.383	333.381	342.189	325.485
		channel4	Control
			base1	10.667	base2	0.1mM10ul	0.1mM20ul	1mM7ul	1mM20ul	10mM7ul	10mM20ul	10mM70ul
			after KCl	13.587	10.035	12.951	12.512	14.086	19.337	21.182	23.425	22.509
				2.92		2.916	2.477	4.051	9.302	11.147	13.39	12.474
						99.863	84.8288	138.733	318.562	381.747	458.562	427.192
	Case 2	channel 1													0.1mM10ul	0.1mM20ul	1mM7ul	1mM20ul	10mM7ul	10mM20ul	10mM70ul
			NAV											NAV	19.6638	70.5266	198.885	293.968	297.83	289.777	248.045
			base1	14.301	base2	0.1mM10ul	0.1mM20ul	1mM7ul	1mM20ul	10mM7ul	10mM20ul	10mM70ul		control	11.1443	93.1012	182.287	240.818	278.852	290.011	258.735
			after KCl	38.672	7.209	12.935	23.675	54.502	77.956	78.37	73.561	64.131
				24.371		5.726	16.466	47.293	70.747	71.161	66.352	56.922
						23.4951	67.5639	194.054	290.292	291.99	272.258	233.564		Mean	NAV	control
		channel 2												0.1mM10ul	19.6638	11.1443
			NAV											0.1mM20ul	70.5266	93.1012
			base1	15.568	base2	0.1mM10ul	0.1mM20ul	1mM7ul	1mM20ul	10mM7ul	10mM20ul	10mM70ul		1mM7ul	198.885	182.287
			after KCl	32.331	15.426	18.08	27.745	49.575	65.32	66.33	66.938	59.433		1mM20ul	293.968	240.818
				16.763		2.654	12.319	34.149	49.894	50.904	51.512	44.007		10mM7ul	297.83	278.852
						15.8325	73.4892	203.717	297.644	303.669	307.296	262.525		10mM20ul	289.777	290.011
		channel 3												10mM70ul	248.045	258.735
			Control
			base1	13.056	base2	0.1mM10ul	0.1mM20ul	1mM7ul	1mM20ul	10mM7ul	10mM20ul	10mM70ul
			after KCl	28.395	23.307	25.81	38.97	46.862	53.126	56.919	57.688	54.63
				15.339		2.503	15.663	23.555	29.819	33.612	34.381	31.323
						16.3179	102.112	153.563	194.4	219.128	224.141	204.205
		channel4
			control
			base1	10.316	base2	0.1mM10ul	0.1mM20ul	1mM7ul	1mM20ul	10mM7ul	10mM20ul	10mM70ul
			after KCl	13.113	9.462	9.629	11.814	15.364	17.496	18.932	19.416	18.224
				2.797		0.167	2.352	5.902	8.034	9.47	9.954	8.762
						5.97068	84.0901	211.012	287.236	338.577	355.881	313.264
	Case 3	channel 1													0.1mM10ul	0.1mM20ul	1mM7ul	1mM20ul	10mM7ul	10mM20ul	10mM70ul
			NAV											NAV	2.41484	2.17794	5.56001	14.2464	36.4464	115.901	154.683
			base1	6.841	base2	0.1mM10ul	0.1mM20ul	1mM7ul	1mM20ul	10mM7ul	10mM20ul	10mM70ul		control	0.556384	0.827314	6.42712	18.6397	47.7441	134.255	178.845
			after KCl	38.053	5.582	5.773	5.641	6.609	10.012	17.835	40.796	50.481
				31.212		0.191	0.059	1.027	4.43	12.253	35.214	44.899
						0.611944	0.18903	3.2904	14.1933	39.2573	112.822	143.852		Mean	NAV	control
		channel 2												0.1mM10ul	2.41484	0.556384
			NAV											0.1mM20ul	2.17794	0.827314
			base1	7.021	base2	0.1mM10ul	0.1mM20ul	1mM7ul	1mM20ul	10mM7ul	10mM20ul	10mM70ul		1mM7ul	5.56001	6.42712
			after KCl	28.644	7.75	8.662	8.651	9.443	10.842	15.023	33.477	43.539		1mM20ul	14.2464	18.6397
				21.623		0.912	0.901	1.693	3.092	7.273	25.727	35.789		10mM7ul	36.4464	47.7441
						4.21773	4.16686	7.82963	14.2996	33.6355	118.98	165.514		10mM20ul	115.901	134.255
		channel 3												10mM70ul	154.683	178.845
			control
			base1	8.881	base2	0.1mM10ul	0.1mM20ul	1mM7ul	1mM20ul	10mM7ul	10mM20ul	10mM70ul
			after KCl	19.114	6.057	6.135	6.198	7.244	8.966	14.133	27.756	33.689
				10.233		0.078	0.141	1.187	2.909	8.076	21.699	27.632
						0.76224	1.3779	11.5997	28.4276	78.9211	212.049	270.028
		channel4
			control
			base1	5.16	base2	0.1mM10ul	0.1mM20ul	1mM7ul	1mM20ul	10mM7ul	10mM20ul	10mM70ul
			after KCl	32.262	1.022	1.117	1.097	1.362	3.421	5.512	16.324	24.78
				27.102		0.095	0.075	0.34	2.399	4.49	15.302	23.758
						0.350528	0.276732	1.25452	8.85175	16.567	56.4608	87.6614
	Case 4	channel 1													0.1mM10ul	0.1mM20ul	1mM7ul	1mM20ul	10mM7ul	10mM20ul	10mM70ul
			NAV											NAV	4.08699	35.2522	87.7592	139.034	152.456	173.487	155.382
			base1	7.466	base2	0.1mM10ul	0.1mM20ul	1mM7ul	1mM20ul	10mM7ul	10mM20ul	10mM70ul		control	1.42717	18.3406	105.624	149.224	144.953	149.325	113.844
			after KCl	33.094	5.226	5.804	7.022	15.883	32.896	37.579	45.803	40.395
				25.628		0.578	1.796	10.657	27.67	32.353	40.577	35.169
						2.25535	7.00796	41.5834	107.968	126.241	158.331	137.229		Mean	NAV	control
		channel 2												0.1mM10ul	4.08699	1.42717
			NAV											0.1mM20ul	35.2522	18.3406
			base1	7.764	base2	0.1mM10ul	0.1mM20ul	1mM7ul	1mM20ul	10mM7ul	10mM20ul	10mM70ul		1mM7ul	87.7592	105.624
			after KCl	64.838	4.514	7.892	40.754	80.956	101.597	106.489	112.18	103.558		1mM20ul	139.034	149.224
				57.074		3.378	36.24	76.442	97.083	101.975	107.666	99.044		10mM7ul	152.456	144.953
						5.91863	63.4965	133.935	170.1	178.672	188.643	173.536		10mM20ul	173.487	149.325
		channel 3												10mM70ul	155.382	113.844
			Control
			base1	8.52	base2	0.1mM10ul	0.1mM20ul	1mM7ul	1mM20ul	10mM7ul	10mM20ul	10mM70ul
			after KCl	59.32	5.085	5.81	14.402	58.742	80.891	78.721	80.942	62.918
				50.8		0.725	9.317	53.657	75.806	73.636	75.857	57.833
						1.42717	18.3406	105.624	149.224	144.953	149.325	113.844
		channel 3
			control
			base1	8.52	base2	0.1mM10ul	0.1mM20ul	1mM7ul	1mM20ul	10mM7ul	10mM20ul	10mM70ul
			after KCl	59.32	5.085	5.81	14.402	58.742	80.891	78.721	80.942	62.918
				50.8		0.725	9.317	53.657	75.806	73.636	75.857	57.833
						1.42717	18.3406	105.624	149.224	144.953	149.325	113.844
	Case 5														0.1mM10ul	0.1mM20ul	1mM7ul	1mM20ul	10mM7ul	10mM20ul	10mM70ul
		channel 1	NAV											NAV	6.84586	11.2007	54.1538	163.089	201.861	204.342	191.349
			base1	8.195	base2	0.1mM10ul	0.1mM20ul	1mM7ul	1mM20ul	10mM7ul	10mM20ul	10mM70ul		control	15.6313	40.7108	74.2647	192.38	200.351	194.042	165.36
			after KCl	39.726	7.152	9.382	12.492	31.374	45.229	67.154	70.229	68.182
				31.531		2.23	5.34	24.222	38.077	60.002	63.077	61.03
						7.0724	16.9357	76.8196	120.761	190.295	200.048	193.556		Mean	NAV	control
														0.1mM10ul	6.84586	15.6313
		channel 2	NAV											0.1mM20ul	11.2007	40.7108
			base1	7.726	base2	0.1mM10ul	0.1mM20ul	1mM7ul	1mM20ul	10mM7ul	10mM20ul	10mM70ul		1mM7ul	54.1538	74.2647
			after KCl	58.698	5.376	8.75	8.162	21.426	110.081	114.164	111.722	101.786		1mM20ul	163.089	192.38
				50.972		3.374	2.786	16.05	104.705	108.788	106.346	96.41		10mM7ul	201.861	200.351
						6.61932	5.46575	31.4879	205.417	213.427	208.636	189.143		10mM20ul	204.342	194.042
														10mM70ul	191.349	165.36
		channel 3	Control
			base1	8.618	base2	0.1mM10ul	0.1mM20ul	1mM7ul	1mM20ul	10mM7ul	10mM20ul	10mM70ul
			after KCl	77.543	7.48	8.48	20.163	32.002	145.724	152.498	148.17	120.003
				68.925		1	12.683	24.522	138.244	145.018	140.69	112.523
						1.45085	18.4012	35.5778	200.572	210.4	204.12	163.254
		channel 4	Control
			base1	5.841	base2	0.1mM10ul	0.1mM20ul	1mM7ul	1mM20ul	10mM7ul	10mM20ul	10mM70ul
			after KCl	44.346	8.271	19.75	32.537	51.763	79.193	81.547	79.106	72.754
				38.505		11.479	24.266	43.492	70.922	73.276	70.835	64.483
						29.8117	63.0204	112.952	184.189	190.303	183.963	167.467
	Case 6														0.1mM10ul	0.1mM20ul	1mM7ul	1mM20ul	10mM7ul	10mM20ul	10mM70ul
		channel 1	NAV											NAV	0.108186	0.979273	6.47531	90.5441	149.083	144.312	144.852
			base1	5.157	base2	0.1mM10ul	0.1mM20ul	1mM7ul	1mM20ul	10mM7ul	10mM20ul	10mM70ul		control	0.0592194	1.9075	14.5919	96.7003	143.585	120.396	78.7887
			after KCl	55.052	2.043	2.063	2.549	4.097	73.608	73.416	61.112	57.421
				49.895		0.02	0.486	2.034	71.545	71.353	59.049	55.378
						0.0400842	0.974045	4.07656	143.391	143.006	118.347	110.989		Mean	NAV	control
														0.1mM10ul	0.108186	0.0592194
		channel 2	NAV											0.1mM20ul	0.979273	1.9075
			base1	3.958	base2	0.1mM10ul	0.1mM20ul	1mM7ul	1mM20ul	10mM7ul	10mM20ul	10mM70ul		1mM7ul	6.47531	14.5919
			after KCl	77.701	0.066	0.196	0.792	6.61	27.865	114.486	125.633	131.856		1mM20ul	90.5441	96.7003
				73.743		0.13	0.726	6.544	27.799	114.42	125.567	131.79		10mM7ul	149.083	143.585
						0.176288	0.9845	8.87406	37.6971	155.16	170.277	178.715		10mM20ul	144.312	120.396
														10mM70ul	144.852	78.7887
		channel 3	Control
			base1	3.921	base2	0.1mM10ul	0.1mM20ul	1mM7ul	1mM20ul	10mM7ul	10mM20ul	10mM70ul
			after KCl	38.309	-1.068	-1.107	-0.041	4.107	10.996	44.705	36.081	17.907
				34.388		-0.039	1.027	5.175	12.064	45.773	37.149	18.975
						-0.113412	2.98651	15.0489	35.082	133.107	108.029	55.1791
		channel 4	Control
			base1	5.299	base2	0.1mM10ul	0.1mM20ul	1mM7ul	1mM20ul	10mM7ul	10mM20ul	10mM70ul
			after KCl	30.272	1.7461	1.804	1.953	5.276	41.283	40.22	34.901	27.318
				24.973		0.0579	0.2069	3.5299	39.5369	38.4739	33.1549	25.5719
						0.23185	0.828495	14.1349	158.319	154.062	132.763	102.398

## Sheet: 5-HT NAV 5uM
	control	sero (µM)	#1	#2	#3	#4	#5		mean	SD
		0.1	22.635	9.96256	2.22882	3.69734	0.100452		7.72483	9.10875
		0.3	59.403	28.2354	5.08908	14.4786	0.873113		21.6158	23.5904
		1	68.9482	30.026	15.2823	21.3564	1.87054		27.4967	25.3388
		3	107.782	37.6282	19.0559	35.8112	3.95377		40.8463	39.8497
		10	91.5704	31.9795	16.6767	33.7934	6.18054		36.0401	33.0594
		30	87.206	26.3552	10.4037	31.4725	7.80878		32.6492	32.13
		100	81.8917	44.7094	7.75389	27.8351	9.92612		34.4232	30.4706
	NAV2729	sero (µM)	#1	#2	#3	#4	#5		mean	SD
	5 µM
		0.1	7.38192	9.02847	2.47382	3.96089	-0.0507583		4.55887	3.67085
		0.3	19.5816	26.4711	4.29072	6.62895	0.298007		11.4541	11.075
		1	85.2677	40.6756	7.81578	14.5074	1.81457		30.0162	34.2603
		3	92.4005	53.5053	9.21636	21.0192	3.2877		35.8858	37.0785
		10	103.212	64.3999	8.38494	14.2786	5.5512		39.1654	43.1146
		30	91.2165	55.6404	6.22858	9.04314	8.62387		34.1505	38.0131
		100	83.611	60.0324	6.69718	6.06411	9.3257		33.1461	36.2973
	Case 1	channel 1													0.1mM10ul	0.1mM20ul	1mM7ul	1mM20ul	10mM7ul	10mM20ul	10mM70ul
			NAV											NAV	7.38192	19.5816	85.2677	92.4005	103.212	91.2165	83.611
			base1	12.237	base2	0.1mM10ul	0.1mM20ul	1mM7ul	1mM20ul	10mM7ul	10mM20ul	10mM70ul		control	22.635	59.403	68.9482	107.782	91.5704	87.206	81.8917
			after KCl	29.896	1.946	2.039	2.459	5.085	5.155	4.575	4.292	4.15
				17.659		0.093	0.513	3.139	3.209	2.629	2.346	2.204
						0.526644	2.90503	17.7756	18.172	14.8876	13.285	12.4809		Mean	NAV	control
		channel 2												0.1mM10ul	7.38192	22.635
			NAV											0.1mM20ul	19.5816	59.403
			base1	13.641	base2	0.1mM10ul	0.1mM20ul	1mM7ul	1mM20ul	10mM7ul	10mM20ul	10mM70ul		1mM7ul	85.2677	68.9482
			after KCl	17.174	6.276	6.779	7.557	11.673	12.163	13.043	12.252	11.743		1mM20ul	92.4005	107.782
				3.533		0.503	1.281	5.397	5.887	6.767	5.976	5.467		10mM7ul	103.212	91.5704
						14.2372	36.2581	152.76	166.629	191.537	169.148	154.741		10mM20ul	91.2165	87.206
		channel 3												10mM70ul	83.611	81.8917
			Control
			base1	17.283	base2	0.1mM10ul	0.1mM20ul	1mM7ul	1mM20ul	10mM7ul	10mM20ul	10mM70ul
			after KCl	33.51	6.657	9.001	14.655	17.1	23.233	19.444	18.981	17.524
				16.227		2.344	7.998	10.443	16.576	12.787	12.324	10.867
						14.4451	49.2882	64.3557	102.151	78.8008	75.9475	66.9686
		channel4
			control
			base1	15.904	base2	0.1mM10ul	0.1mM20ul	1mM7ul	1mM20ul	10mM7ul	10mM20ul	10mM70ul
			after KCl	23.784	6.171	8.6	11.649	11.966	15.108	14.393	13.93	13.8
				7.88		2.429	5.478	5.795	8.937	8.222	7.759	7.629
						30.8249	69.5178	73.5406	113.414	104.34	98.4645	96.8147
	Case 2	channel 1													0.1mM10ul	0.1mM20ul	1mM7ul	1mM20ul	10mM7ul	10mM20ul	10mM70ul
			NAV											NAV	9.02847	26.4711	40.6756	53.5053	64.3999	55.6404	60.0324
			base1	18.839	base2	0.1mM10ul	0.1mM20ul	1mM7ul	1mM20ul	10mM7ul	10mM20ul	10mM70ul		control	9.96256	28.2354	30.026	37.6282	31.9795	26.3552	44.7094
			after KCl	31.852	6.777	7.958	10.567	11.833	13.665	14.609	12.973	12.945
				13.013		1.181	3.79	5.056	6.888	7.832	6.196	6.168
						9.07554	29.1247	38.8535	52.9317	60.186	47.6139	47.3988		Mean	NAV	control
		channel 2												0.1mM10ul	9.02847	9.96256
			NAV											0.1mM20ul	26.4711	28.2354
			base1	18.24	base2	0.1mM10ul	0.1mM20ul	1mM7ul	1mM20ul	10mM7ul	10mM20ul	10mM70ul		1mM7ul	40.6756	30.026
			after KCl	40.82	4.549	6.577	9.927	14.145	16.76	20.042	18.925	20.957		1mM20ul	53.5053	37.6282
				22.58		2.028	5.378	9.596	12.211	15.493	14.376	16.408		10mM7ul	64.3999	31.9795
						8.9814	23.8175	42.4978	54.0788	68.6138	63.667	72.6661		10mM20ul	55.6404	26.3552
		channel 3												10mM70ul	60.0324	44.7094
			Control
			base1	16.026	base2	0.1mM10ul	0.1mM20ul	1mM7ul	1mM20ul	10mM7ul	10mM20ul	10mM70ul
			after KCl	28.312	4.394	5.618	7.863	8.083	9.017	8.323	7.632	9.887
				12.286		1.224	3.469	3.689	4.623	3.929	3.238	5.493
						9.96256	28.2354	30.026	37.6282	31.9795	26.3552	44.7094
		channel 3
			control
			base1	16.026	base2	0.1mM10ul	0.1mM20ul	1mM7ul	1mM20ul	10mM7ul	10mM20ul	10mM70ul
			after KCl	28.312	4.394	5.618	7.863	8.083	9.017	8.323	7.632	9.887
				12.286		1.224	3.469	3.689	4.623	3.929	3.238	5.493
						9.96256	28.2354	30.026	37.6282	31.9795	26.3552	44.7094
	Case 3	channel 1													0.1mM10ul	0.1mM20ul	1mM7ul	1mM20ul	10mM7ul	10mM20ul	10mM70ul
			NAV											NAV	2.47382	4.29072	7.81578	9.21636	8.38494	6.22858	6.69718
			base1	11.685	base2	0.1mM10ul	0.1mM20ul	1mM7ul	1mM20ul	10mM7ul	10mM20ul	10mM70ul		control	2.22882	5.08908	15.2823	19.0559	16.6767	10.4037	7.75389
			after KCl	39.503	0.616	0.709	1.746	2.272	2.662	2.299	1.749	1.36
				27.818		0.093	1.13	1.656	2.046	1.683	1.133	0.744
						0.334316	4.06212	5.95298	7.35495	6.05004	4.0729	2.67453		Mean	NAV	control
		channel 2												0.1mM10ul	2.47382	2.22882
			NAV											0.1mM20ul	4.29072	5.08908
			base1	13.397	base2	0.1mM10ul	0.1mM20ul	1mM7ul	1mM20ul	10mM7ul	10mM20ul	10mM70ul		1mM7ul	7.81578	15.2823
			after KCl	41.056	2.792	4.068	4.042	5.469	5.856	5.757	5.111	5.757		1mM20ul	9.21636	19.0559
				27.659		1.276	1.25	2.677	3.064	2.965	2.319	2.965		10mM7ul	8.38494	16.6767
						4.61333	4.51932	9.67859	11.0778	10.7198	8.38425	10.7198		10mM20ul	6.22858	10.4037
		channel 3												10mM70ul	6.69718	7.75389
			Control
			base1	13.569	base2	0.1mM10ul	0.1mM20ul	1mM7ul	1mM20ul	10mM7ul	10mM20ul	10mM70ul
			after KCl	40.175	2.24	2.833	3.594	6.306	7.31	6.677	5.008	4.303
				26.606		0.593	1.354	4.066	5.07	4.437	2.768	2.063
						2.22882	5.08908	15.2823	19.0559	16.6767	10.4037	7.75389
		channel 3
			control
			base1	13.569	base2	0.1mM10ul	0.1mM20ul	1mM7ul	1mM20ul	10mM7ul	10mM20ul	10mM70ul
			after KCl	40.175	2.24	2.833	3.594	6.306	7.31	6.677	5.008	4.303
				26.606		0.593	1.354	4.066	5.07	4.437	2.768	2.063
						2.22882	5.08908	15.2823	19.0559	16.6767	10.4037	7.75389
	Case 4	channel 1													0.1mM10ul	0.1mM20ul	1mM7ul	1mM20ul	10mM7ul	10mM20ul	10mM70ul
			NAV											NAV	3.96089	6.62895	14.5074	21.0192	14.2786	9.04314	6.06411
			base1	10.805	base2	0.1mM10ul	0.1mM20ul	1mM7ul	1mM20ul	10mM7ul	10mM20ul	10mM70ul		control	3.69734	14.4786	21.3564	35.8112	33.7934	31.4725	27.8351
			after KCl	45.623	4.121	6.156	7.093	10.392	12.111	9.886	7.818	6.506
				34.818		2.035	2.972	6.271	7.99	5.765	3.697	2.385
						5.84468	8.53581	18.0108	22.9479	16.5575	10.6181	6.84991		Mean	NAV	control
		channel 2												0.1mM10ul	3.96089	3.69734
			NAV											0.1mM20ul	6.62895	14.4786
			base1	8.514	base2	0.1mM10ul	0.1mM20ul	1mM7ul	1mM20ul	10mM7ul	10mM20ul	10mM70ul		1mM7ul	14.5074	21.3564
			after KCl	34.223	3.312	3.846	4.526	6.141	8.22	6.397	5.232	4.669		1mM20ul	21.0192	35.8112
				25.709		0.534	1.214	2.829	4.908	3.085	1.92	1.357		10mM7ul	14.2786	33.7934
						2.07709	4.72208	11.0039	19.0906	11.9997	7.4682	5.27831		10mM20ul	9.04314	31.4725
		channel 3												10mM70ul	6.06411	27.8351
			Control
			base1	10.443	base2	0.1mM10ul	0.1mM20ul	1mM7ul	1mM20ul	10mM7ul	10mM20ul	10mM70ul
			after KCl	30.8	8.775	9.939	11.642	13.553	17.043	17.094	16.144	14.579
				20.357		1.164	2.867	4.778	8.268	8.319	7.369	5.804
						5.71793	14.0836	23.471	40.615	40.8655	36.1989	28.5111
		channel4
			control
			base1	10.366	base2	0.1mM10ul	0.1mM20ul	1mM7ul	1mM20ul	10mM7ul	10mM20ul	10mM70ul
			after KCl	38.456	4.6	5.071	8.778	10.005	13.31	12.106	12.113	12.229
				28.09		0.471	4.178	5.405	8.71	7.506	7.513	7.629
						1.67675	14.8736	19.2417	31.0075	26.7213	26.7462	27.1591
	Case 5														0.1mM10ul	0.1mM20ul	1mM7ul	1mM20ul	10mM7ul	10mM20ul	10mM70ul
		channel 1	NAV											NAV	-0.0507583	0.298007	1.81457	3.2877	5.5512	8.62387	9.3257
			base1	8.273	base2	0.1mM10ul	0.1mM20ul	1mM7ul	1mM20ul	10mM7ul	10mM20ul	10mM70ul		control	0.100452	0.873113	1.87054	3.95377	6.18054	7.80878	9.92612
			after KCl	44.593	-1.58	-1.62	-1.484	-1.379	-1.171	-0.816	-0.837	-0.468
				36.32		-0.04	0.096	0.201	0.409	0.764	0.743	1.112
						-0.110132	0.264317	0.553414	1.1261	2.10352	2.0457	3.06167		Mean	NAV	control
														0.1mM10ul	-0.0507583	0.100452
		channel 2	Control											0.1mM20ul	0.298007	0.873113
			base1	8.588	base2	0.1mM10ul	0.1mM20ul	1mM7ul	1mM20ul	10mM7ul	10mM20ul	10mM70ul		1mM7ul	1.81457	1.87054
			after KCl	38.805	-2.818	-2.78	-2.472	-1.766	-1.277	-0.629	-0.448	0.363		1mM20ul	3.2877	3.95377
				30.217		0.038	0.346	1.052	1.541	2.189	2.37	3.181		10mM7ul	5.5512	6.18054
						0.125757	1.14505	3.48148	5.09978	7.24427	7.84327	10.5272		10mM20ul	8.62387	7.80878
														10mM70ul	9.3257	9.92612
		channel 3	NAV
			base1	5.982	base2	0.1mM10ul	0.1mM20ul	1mM7ul	1mM20ul	10mM7ul	10mM20ul	10mM70ul
			after KCl	29.196	2.071	2.073	2.148	2.785	3.336	4.16	5.6	5.69
				23.214		0.002	0.077	0.714	1.265	2.089	3.529	3.619
						0.00861549	0.331696	3.07573	5.4493	8.99888	15.202	15.5897
		channel 4	control
			base1	5.879	base2	0.1mM10ul	0.1mM20ul	1mM7ul	1mM20ul	10mM7ul	10mM20ul	10mM70ul
			after KCl	20.517	2.562	2.573	2.65	2.6	2.973	3.311	3.7	3.927
				14.638		0.011	0.088	0.038	0.411	0.749	1.138	1.365
						0.0751469	0.601175	0.259598	2.80776	5.11682	7.77429	9.32504

## Sheet: U466 NAV 5uM
	control	U46 (µM)	#1	#2	#3	#4	#5		mean	SD	SD
		0.01	74.0236	137.131	169.01	1.52672	26.8097		81.7002	71.055
		0.03	126.097	210.255	252.907	13.9971	26.7524		126.002	106.77
		0.1	137.071	271.819	259.926	27.7835	49.099		149.14	114.242
		0.3	155.877	316.901	280.037	33.0801	63.6075		169.901	126.446
		1	154.831	308.549	270.642	35.1807	64.9073		166.822	121.166
		3	154.26	284.8	263.715	32.719	52.0641		157.511	116.388
		10	153.255	284.648	248.522	32.8563	49.3942		153.735	113.602
		30	157.228	277.094	234.785	20.6241	37.1283		145.372	114.853
	NAV	U46 (µM)	#1	#2	#3	#4	#5		mean	SD
	5 µM
		0.01	93.2408	136.209	116.269	7.89116	23.6832		75.4585	56.8293
		0.03	159.362	239.202	147.796	11.1458	21.4605		115.793	97.4704
		0.1	164.918	278.668	162.733	28.2109	55.1353		137.933	100.055
		0.3	169.11	294.301	181.349	39.8611	68.5796		150.64	101.154
		1	163.877	280.642	173.378	40.9296	71.4802		146.061	94.592
		3	158.614	254.035	170.634	41.7886	52.4255		135.5	88.7447
		10	161.659	253.705	156.947	41.4451	49.2639		132.604	88.5405
		30	159.374	247.23	157.124	31.8161	30.4596		125.201	93.2396
	Case 1															0.01mM10ul	0.01mM20ul	0.1mM7ul	0.1mM20ul	1mM7ul	1mM20ul	10mM7ul	10mM20ul
		channel 1	Control												NAV	93.2408	159.362	164.918	169.11	163.877	158.614	161.659	159.374
			base1	8.705	base2	0.01mM10ul	0.01mM20ul	0.1mM7ul	0.1mM20ul	1mM7ul	1mM20ul	10mM7ul	10mM20ul		control	74.0236	126.097	137.071	155.877	154.831	154.26	153.255	157.228
			after KCl	18.597	2.845	9.546	14.109	16.186	18.616	18.591	18.467	18.262	18.025
				9.892		6.701	11.264	13.341	15.771	15.746	15.622	15.417	15.18
						67.7416	113.87	134.867	159.432	159.179	157.926	155.853	153.457		Mean	NAV	control
															0.01mM10ul	93.2408	74.0236
		channel 2	NAV												0.01mM20ul	159.362	126.097
			base1	4.852	base2	0.01mM10ul	0.01mM20ul	0.1mM7ul	0.1mM20ul	1mM7ul	1mM20ul	10mM7ul	10mM20ul		0.1mM7ul	164.918	137.071
			after KCl	21.384	4.34	21.479	30.51	32.077	32.786	31.583	30.568	31.58	30.431		0.1mM20ul	169.11	155.877
				16.532		17.139	26.17	27.737	28.446	27.243	26.228	27.24	26.091		1mM7ul	163.877	154.831
						103.672	158.299	167.778	172.066	164.789	158.65	164.771	157.821		1mM20ul	158.614	154.26
															10mM7ul	161.659	153.255
		channel 3	Control												10mM20ul	159.374	157.228
			base1	5.171	base2	0.01mM10ul	0.01mM20ul	0.1mM7ul	0.1mM20ul	1mM7ul	1mM20ul	10mM7ul	10mM20ul
			after KCl	13.158	2.087	8.501	13.135	13.211	14.253	14.106	14.115	14.12	14.946
				7.987		6.414	11.048	11.124	12.166	12.019	12.028	12.033	12.859
						80.3055	138.325	139.276	152.323	150.482	150.595	150.657	160.999
		channel4	NAV
			base1	5.338	base2	0.01mM10ul	0.01mM20ul	0.1mM7ul	0.1mM20ul	1mM7ul	1mM20ul	10mM7ul	10mM20ul
			after KCl	11.516	2.189	7.305	12.1	12.201	12.454	12.257	11.986	11.984	12.131
				6.178		5.116	9.911	10.012	10.265	10.068	9.797	9.795	9.942
						82.81	160.424	162.059	166.154	162.965	158.579	158.546	160.926
	Case 2	channel 1														0.01mM10ul	0.01mM20ul	0.1mM7ul	0.1mM20ul	1mM7ul	1mM20ul	10mM7ul	10mM20ul
			Control												NAV	136.209	239.202	278.668	294.301	280.642	254.035	253.705	247.23
			base1	10.685	base2	0.01mM10ul	0.01mM20ul	0.1mM7ul	0.1mM20ul	1mM7ul	1mM20ul	10mM7ul	10mM20ul		control	137.131	210.255	271.819	316.901	308.549	284.8	284.648	277.094
			after KCl	15.155	7.727	15.589	19.516	22.563	24.047	24.614	23.877	23.872	23.508
				4.47		7.862	11.789	14.836	16.32	16.887	16.15	16.145	15.781
						175.884	263.736	331.902	365.101	377.785	361.298	361.186	353.043		Mean	NAV	control
		channel 2													0.01mM10ul	136.209	137.131
			NAV												0.01mM20ul	239.202	210.255
			base1	9.912	base2	0.01mM10ul	0.01mM20ul	0.1mM7ul	0.1mM20ul	1mM7ul	1mM20ul	10mM7ul	10mM20ul		0.1mM7ul	278.668	271.819
			after KCl	13.215	9.136	13.449	16.001	17.318	18.047	17.818	17.221	17.218	16.835		0.1mM20ul	294.301	316.901
				3.303		4.313	6.865	8.182	8.911	8.682	8.085	8.082	7.699		1mM7ul	280.642	308.549
						130.578	207.841	247.714	269.785	262.852	244.777	244.687	233.091		1mM20ul	254.035	284.8
		channel 3													10mM7ul	253.705	284.648
			Control												10mM20ul	247.23	277.094
			base1	8.225	base2	0.01mM10ul	0.01mM20ul	0.1mM7ul	0.1mM20ul	1mM7ul	1mM20ul	10mM7ul	10mM20ul
			after KCl	9.273	7.455	8.486	9.098	9.674	10.271	9.963	9.638	9.636	9.563
				1.048		1.031	1.643	2.219	2.816	2.508	2.183	2.181	2.108
						98.3779	156.775	211.737	268.702	239.313	208.302	208.111	201.145
		channel4
			NAV
			base1	8.836	base2	0.01mM10ul	0.01mM20ul	0.1mM7ul	0.1mM20ul	1mM7ul	1mM20ul	10mM7ul	10mM20ul
			after KCl	10.239	7.368	9.358	11.164	11.712	11.841	11.555	11.062	11.054	11.035
				1.403		1.99	3.796	4.344	4.473	4.187	3.694	3.686	3.667
						141.839	270.563	309.622	318.817	298.432	263.293	262.723	261.368
	Case 3	channel 1														0.01mM10ul	0.01mM20ul	0.1mM7ul	0.1mM20ul	1mM7ul	1mM20ul	1mM20ul	10mM7ul
			NAV												NAV	116.269	147.796	162.733	181.349	173.378	170.634	156.947	157.124
			base1	5.843	base2	0.01mM10ul	0.01mM20ul	0.1mM7ul	0.1mM20ul	1mM7ul	1mM20ul	10mM7ul	10mM20ul		control	169.01	252.907	259.926	280.037	270.642	263.715	248.522	234.785
			after KCl	27.009	3.331	26.868	34.398	37.906	41.085	39.821	39.556	35.57	37.465
				21.166		23.537	31.067	34.575	37.754	36.49	36.225	32.239	34.134
						111.202	146.778	163.352	178.371	172.399	171.147	152.315	161.268		Mean	NAV	control
		channel 2													0.01mM10ul	116.269	169.01
			NAV												0.01mM20ul	147.796	252.907
			base1	7.699	base2	0.01mM10ul	0.01mM20ul	0.1mM7ul	0.1mM20ul	1mM7ul	1mM20ul	10mM7ul	10mM20ul		0.1mM7ul	162.733	259.926
			after KCl	14.781	5.45	14.043	15.989	16.931	18.504	17.798	17.498	16.893	16.284		0.1mM20ul	181.349	280.037
				7.082		8.593	10.539	11.481	13.054	12.348	12.048	11.443	10.834		1mM7ul	173.378	270.642
						121.336	148.814	162.115	184.326	174.358	170.121	161.579	152.979		1mM20ul	170.634	263.715
		channel 3													10mM7ul	156.947	248.522
			Control												10mM20ul	157.124	234.785
			base1	5.438	base2	0.01mM10ul	0.01mM20ul	0.1mM7ul	0.1mM20ul	1mM7ul	1mM20ul	10mM7ul	10mM20ul
			after KCl	14.617	3.128	15.961	19.69	20.932	23.257	22.789	21.946	21.075	20.312
				9.179		12.833	16.562	17.804	20.129	19.661	18.818	17.947	17.184
						139.808	180.434	193.964	219.294	214.195	205.011	195.522	187.21
		channel4
			Control
			base1	9.936	base2	0.01mM10ul	0.01mM20ul	0.1mM7ul	0.1mM20ul	1mM7ul	1mM20ul	10mM7ul	10mM20ul
			after KCl	13.683	6.501	13.928	18.693	18.712	19.27	18.757	18.582	17.799	17.081
				3.747		7.427	12.192	12.211	12.769	12.256	12.081	11.298	10.58
						198.212	325.38	325.887	340.779	327.088	322.418	301.521	282.359
	Case 4	channel 1														0.01mM10ul	0.01mM20ul	0.1mM7ul	0.1mM20ul	1mM7ul	1mM20ul	1mM20ul	10mM7ul
			NAV												NAV	7.89116	11.1458	28.2109	39.8611	40.9296	41.7886	41.4451	31.8161
			base1	9.367	base2	0.01mM10ul	0.01mM20ul	0.1mM7ul	0.1mM20ul	1mM7ul	1mM20ul	10mM7ul	10mM20ul		control	1.52672	13.9971	27.7835	33.0801	35.1807	32.719	32.8563	20.6241
			after KCl	13.165	7.724	7.749	7.732	8.292	8.995	8.985	9.046	9.023	8.584
				3.798		0.025	0.008	0.568	1.271	1.261	1.322	1.299	0.86
						0.658241	0.210637	14.9552	33.465	33.2017	34.8078	34.2022	22.6435		Mean	NAV	control
		channel 2													0.01mM10ul	7.89116	1.52672
			Control												0.01mM20ul	11.1458	13.9971
			base1	10.651	base2	0.01mM10ul	0.01mM20ul	0.1mM7ul	0.1mM20ul	1mM7ul	1mM20ul	10mM7ul	10mM20ul		0.1mM7ul	28.2109	27.7835
			after KCl	17.056	9.127	9.031	10.17	11.053	11.399	11.459	11.464	11.433	10.485		0.1mM20ul	39.8611	33.0801
				6.405		-0.096	1.043	1.926	2.272	2.332	2.337	2.306	1.358		1mM7ul	40.9296	35.1807
						-1.49883	16.2842	30.0703	35.4723	36.4091	36.4871	36.0031	21.2022		1mM20ul	41.7886	32.719
		channel 3													10mM7ul	41.4451	32.8563
			NAV												10mM20ul	31.8161	20.6241
			base1	11.027	base2	0.01mM10ul	0.01mM20ul	0.1mM7ul	0.1mM20ul	1mM7ul	1mM20ul	10mM7ul	10mM20ul
			after KCl	20.859	5.435	6.922	7.606	9.512	9.983	10.219	10.23	10.222	9.465
				9.832		1.487	2.171	4.077	4.548	4.784	4.795	4.787	4.03
						15.1241	22.081	41.4666	46.2571	48.6574	48.7693	48.688	40.9886
		channel4
			Control
			base1	11.867	base2	0.01mM10ul	0.01mM20ul	0.1mM7ul	0.1mM20ul	1mM7ul	1mM20ul	10mM7ul	10mM20ul
			after KCl	21.884	6.949	7.405	8.122	9.503	10.023	10.35	9.849	9.925	8.957
				10.017		0.456	1.173	2.554	3.074	3.401	2.9	2.976	2.008
						4.55226	11.7101	25.4967	30.6878	33.9523	28.9508	29.7095	20.0459
	Case 5	channel 1														0.01mM10ul	0.01mM20ul	0.1mM7ul	0.1mM20ul	1mM7ul	1mM20ul	1mM20ul	10mM7ul
			NAV												NAV	23.6832	21.4605	55.1353	68.5796	71.4802	52.4255	49.2639	30.4596
			base1	6.415	base2	0.01mM10ul	0.01mM20ul	0.1mM7ul	0.1mM20ul	1mM7ul	1mM20ul	10mM7ul	10mM20ul		control	26.8097	26.7524	49.099	63.6075	64.9073	52.0641	49.3942	37.1283
			after KCl	27.149	0.91	6.395	6.259	11.843	13.804	14.162	12.39	11.484	9.038
				20.734		5.485	5.349	10.933	12.894	13.252	11.48	10.574	8.128
						26.4541	25.7982	52.7298	62.1877	63.9143	55.368	50.9984	39.2013		Mean	NAV	control
		channel 2													0.01mM10ul	23.6832	26.8097
			NAV												0.01mM20ul	21.4605	26.7524
			base1	5.5	base2	0.01mM10ul	0.01mM20ul	0.1mM7ul	0.1mM20ul	1mM7ul	1mM20ul	10mM7ul	10mM20ul		0.1mM7ul	55.1353	49.099
			after KCl	31.81	-0.81	4.692	3.695	14.329	18.915	19.987	12.209	11.695	4.904		0.1mM20ul	68.5796	63.6075
				26.31		5.502	4.505	15.139	19.725	20.797	13.019	12.505	5.714		1mM7ul	71.4802	64.9073
						20.9122	17.1228	57.5409	74.9715	79.046	49.4831	47.5295	21.718		1mM20ul	52.4255	52.0641
		channel 3													10mM7ul	49.2639	49.3942
			Control												10mM20ul	30.4596	37.1283
			base1	6.263	base2	0.01mM10ul	0.01mM20ul	0.1mM7ul	0.1mM20ul	1mM7ul	1mM20ul	10mM7ul	10mM20ul
			after KCl	28.96	0.383	6.468	6.455	11.527	14.82	15.115	12.2	11.594	8.81
				22.697		6.085	6.072	11.144	14.437	14.732	11.817	11.211	8.427
						26.8097	26.7524	49.099	63.6075	64.9073	52.0641	49.3942	37.1283
		channel 3
			Control
			base1	6.263	base2	0.01mM10ul	0.01mM20ul	0.1mM7ul	0.1mM20ul	1mM7ul	1mM20ul	10mM7ul	10mM20ul
			after KCl	28.96	0.383	6.468	6.455	11.527	14.82	15.115	12.2	11.594	8.81
				22.697		6.085	6.072	11.144	14.437	14.732	11.817	11.211	8.427
						26.8097	26.7524	49.099	63.6075	64.9073	52.0641	49.3942	37.1283

[truncated: 2 more sheets: ET-1 NAV 5uM, NA prazosin 100nM]
