# Supplementary material for: Inhibition of neurogenic contractions in renal arteries and of cholinergic contractions in coronary arteries by the presumed inhibitor of ADP-ribosylation factor 6, NAV2729
Source: Naunyn Schmiedebergs Arch Pharmacol. 2022 Feb 10;395(4):471–85. doi: 10.1007/s00210-022-02218-2 (PMC8873054; doi:10.1007/s00210-022-02218-2)
Supplement: Supplementary file 6 — Supplementary file6 (XLSX 16 KB) [file 210_2022_2218_MOESM6_ESM.xlsx]

## Sheet: renal
	renal arteries
	contractions or tensions (mN), single channels (not means from double determination)
	NaCl	KCl
	-0.009	7.333
	0.157	19.722
	-0.109	8.528
	0.036	11.792
	0.167	12.173
	6.333	23.131
	-0.674	1.453
	5.378	20.631
	-0.098	36.531
	-0.061	29.222
	-0.127	33.276
	-0.056	9.928
	Case 1
		channel 1	Renal Atery
			base1	9.312	base2	KCL 2M 400ul
			after NaCl	9.303	7.213	14.546
				-0.009		7.333
		channel 2	Renal Atery
			base1	4.827	base2	KCL 2M 400ul
			after NaCl	4.984	3.743	23.465
				0.157		19.722
	Case 2
		channel 1	Renal Atery
			base1	7.514	base2	KCL 2M 400ul
			after NaCl	7.405	6.053	14.581
				-0.109		8.528
		channel 2	Renal Atery
			base1	5.801	base2	KCL 2M 400ul
			after NaCl	5.837	3.99	15.782
				0.036		11.792
	Case 3
		channel 1	Renal Atery
			base1	8.55	base2	KCL 2M 400ul
			after NaCl	8.717	6.037	18.21
				0.167		12.173
		channel 2	Renal Atery
			base1	5.863	base2	KCL 2M 400ul
			after NaCl	12.196	4.762	27.893
				6.333		23.131
	Case 4
		channel 1	Renal Atery
			base1	7.882	base2	KCL 2M 400ul
			after NaCl	7.208	7.044	8.497
				-0.674		1.453
		channel 2	Renal Atery
			base1	3.776	base2	KCL 2M 400ul
			after NaCl	9.154	0.277	20.908
				5.378		20.631
	Case 5
		channel 1	Renal Atery
			base1	5.489	base2	KCL 2M 400ul
			after NaCl	5.391	4.558	41.089
				-0.098		36.531
		channel 2	Renal Atery
			base1	6.57	base2	KCL 2M 400ul
			after NaCl	6.509	5.82	35.042
				-0.061		29.222
	Case 6
		channel 1	Renal Atery
			base1	6.238	base2	KCL 2M 400ul
			after NaCl	6.111	5.766	39.042
				-0.127		33.276
		channel 2	Renal Atery
			base1	8.188	base2	KCL 2M 400ul
			after NaCl	8.132	7.4	17.328
				-0.056		9.928

## Sheet: coronary
	renal arteries
	contractions or tensions (mN), single channels (not means from double determination)
	NaCl	KCl
	-2.168	29.036
	-3.104	16.038
	-0.719	14.113
	-1.999	11.85
	1.241	29.319
	0.37	35.964
	0.843	32.671
	3.019	31.233
	-2.031	20.277
	-1.593	56.136
	-2.097	96.172
	-1.598	18.138
	Case 1
		channel 1	Coronary Atery
			base1	17.488	base2	KCL 2M 400ul
			after NaCl	15.32	14.295	43.331
				-2.168		29.036
		channel 2	Coronary Atery
			base1	17.256	base2	KCL 2M 400ul
			after NaCl	14.152	12.52	28.558
				-3.104		16.038
	Case 2
		channel 1	Coronary Atery
			base1	20.906	base2	KCL 2M 400ul
			after NaCl	20.187	17.883	31.996
				-0.719		14.113
		channel 2	Coronary Atery
			base1	18.577	base2	KCL 2M 400ul
			after NaCl	16.578	14.779	26.629
				-1.999		11.85
	Case 3
		channel 1	Coronary Atery
			base1	13.101	base2	KCL 2M 400ul
			after NaCl	14.342	9.139	38.458
				1.241		29.319
		channel 2	Coronary Atery
			base1	11.715	base2	KCL 2M 400ul
			after NaCl	12.085	8.167	44.131
				0.37		35.964
	Case 4
		channel 1	Coronary Atery
			base1	10.976	base2	KCL 2M 400ul
			after NaCl	11.819	8.269	40.94
				0.843		32.671
		channel 2	Coronary Atery
			base1	12.127	base2	KCL 2M 400ul
			after NaCl	15.146	9.525	40.758
				3.019		31.233
	Case 5
		channel 1	Coronary Atery
			base1	18.805	base2	KCL 2M 400ul
			after NaCl	16.774	17.316	37.593
				-2.031		20.277
		channel 2	Coronary Atery
			base1	17.239	base2	KCL 2M 400ul
			after NaCl	15.646	16.163	72.299
				-1.593		56.136
	Case 6
		channel 1	Coronary Atery
			base1	18.375	base2	KCL 2M 400ul
			after NaCl	16.278	17.389	113.561
				-2.097		96.172
		channel 2	Coronary Atery
			base1	18.882	base2	KCL 2M 400ul
			after NaCl	17.284	17.62	35.758
				-1.598		18.138
